# Supplementary material for: Diaqua­bis­{5-carb­oxy-2-[(1H-1,2,4-triazol-1-yl)meth­yl]-1H-imidazole-4-carboxyl­ato}zinc
Source: Acta Crystallogr Sect E Struct Rep Online. 2011 Nov 2;67(Pt 12):m1645–6. doi: 10.1107/S160053681104387X (PMC3238584; doi:10.1107/S160053681104387X)
Supplement: Supplementary file 1 [file e-67-m1645-sup1.cif]

##############################################################################
#                                                                            #
# This CIF contains the data in a paper accepted for publication in          #
# Acta Crystallographica Section E. It conforms to the requirements of       #
# Notes for Authors for Acta Crystallographica Section E, and has been       #
# peer reviewed under the auspices of the IUCr Commission on Journals.       #
#                                                                            #
# Full details of the Crystallographic Information File format               #
# are given in the paper "The Crystallographic Information File (CIF):       #
# a New Standard Archive File for Crystallography" by S. R. Hall, F. H.      #
# Allen and I. D. Brown [Acta Cryst. (1991), A47, 655-685].                  #
#                                                                            #
# The current version of the core CIF dictionary is obtainable from          #
# ftp://ftp.iucr.org/pub/cif_core.dic.                                       #
#                                                                            #
# Software is freely available for graphical display of the structure(s)     #
# in this CIF. For information consult the CIF software page                 #
# http://www.iucr.org/resources/cif/software.                                #
#                                                                            #
# This file may be used for bona fide research purposes within the           #
# scientific community so long as proper attribution is given to the journal # 
# article from which it was obtained.                                        #
#                                                                            #
##############################################################################
data_global
_audit_creation_method     'SHELXL-97'
_journal_date_recd_electronic     2011-10-15
_journal_date_accepted     2011-10-22
_journal_name_full     'Acta Crystallographica, Section E'
_journal_year     2011
_journal_volume     67
_journal_issue     12
_journal_page_first     m1645
_journal_page_last     m1646
_journal_paper_category     QM
_journal_coeditor_code     SU2331
_publ_contact_author_name     'Jing-Hao Hao'
_publ_contact_author_address
;
Department of Quality Examination and Management,
Zhengzhou College of Animal Husbandry Engineering,
Zhengzhou, Henan 450011,
People's Republic of China
;
_publ_contact_author_email     'zzmzhjh@126.com'
_publ_contact_author_fax     '86 371 65765762'
_publ_contact_author_phone     '86 371 65765762'
_publ_section_title
;\
Diaquabis{5-carboxy-2-[(1<i>H</i>-1,2,4-triazol-1-yl)methyl]-1<i>H</i>-\
imidazole-4-carboxylato}zinc
;
loop_
    _publ_author_name
    _publ_author_address
    'Jing-Hao Hao'
;
 Department of Quality Examination and Management,
 Zhengzhou College of Animal Husbandry Engineering,
 Zhengzhou, Henan 450011,
 People's Republic of China
;
    'Jian-Ling Wang'
;
 Department of Quality Examination and Management,
 Zhengzhou College of Animal Husbandry Engineering,
 Zhengzhou, Henan 450011,
 People's Republic of China
;
data_I
_chemical_name_systematic
;
Diaquabis{5-carboxy-2-[(1<i>H</i>-1,2,4-triazol-1-yl)methyl]-1<i>H</i>-
imidazole-4-carboxylato}zinc
;
_chemical_name_common     ?
_chemical_formula_moiety     'C16 H16 N10 O10 Zn'
_chemical_formula_sum     'C16 H16 N10 O10 Zn'
_chemical_formula_iupac     '[Zn (C8 H6 N5 O4)2 (H2 O)2]'
_chemical_formula_weight     573.76
_chemical_melting_point     ?
_symmetry_cell_setting     monoclinic
_symmetry_space_group_name_H-M     'P 21/n'
_symmetry_space_group_name_Hall     '-P 2yn'
loop_
    _symmetry_equiv_pos_as_xyz
    'x, y, z'
    '-x+1/2, y+1/2, -z+1/2'
    '-x, -y, -z'
    'x-1/2, -y-1/2, z-1/2'
_cell_length_a     7.7020(15)
_cell_length_b     14.678(3)
_cell_length_c     9.2912(19)
_cell_angle_alpha     90.00
_cell_angle_beta     96.22(3)
_cell_angle_gamma     90.00
_cell_volume     1044.2(4)
_cell_formula_units_Z     2
_cell_measurement_reflns_used     2869
_cell_measurement_theta_min     2.2048
_cell_measurement_theta_max     30.8436
_cell_measurement_temperature     293(2)
_exptl_crystal_description     blocky
_exptl_crystal_colour     colourless
_exptl_crystal_size_max     0.15
_exptl_crystal_size_mid     0.15
_exptl_crystal_size_min     0.10
_exptl_crystal_density_diffrn     1.825
_exptl_crystal_density_meas     ?
_exptl_crystal_density_method     'not measured'
_exptl_crystal_F_000     584
_exptl_absorpt_coefficient_mu     1.259
_exptl_absorpt_correction_type     multi-scan
_exptl_absorpt_process_details     '(CrystalClear; Rigaku, 2000)'
_exptl_absorpt_correction_T_min     0.8336
_exptl_absorpt_correction_T_max     0.8844
_exptl_special_details     ?
_diffrn_ambient_temperature     293(2)
_diffrn_radiation_type     MoK\a
_diffrn_radiation_wavelength     0.71073
_diffrn_radiation_source     'fine-focus sealed tube'
_diffrn_radiation_monochromator     graphite
_diffrn_measurement_device_type     'Rigaku Mercury CCD'
_diffrn_measurement_method     \w
_diffrn_detector_area_resol_mean     ?
_diffrn_reflns_number     8121
_diffrn_reflns_av_R_equivalents     0.0376
_diffrn_reflns_av_sigmaI/netI     0.0362
_diffrn_reflns_theta_min     2.61
_diffrn_reflns_theta_max     25.99
_diffrn_reflns_theta_full     25.99
_diffrn_measured_fraction_theta_max     0.999
_diffrn_measured_fraction_theta_full     0.999
_diffrn_reflns_limit_h_min     -9
_diffrn_reflns_limit_h_max     8
_diffrn_reflns_limit_k_min     -18
_diffrn_reflns_limit_k_max     18
_diffrn_reflns_limit_l_min     -11
_diffrn_reflns_limit_l_max     11
_diffrn_standards_number     ?
_diffrn_standards_interval_count     ?
_diffrn_standards_interval_time     ?
_diffrn_standards_decay_%     ?
_refine_special_details
;
Refinement of <i>F</i>^2^ against ALL reflections. The weighted <i>R</i>-factor
<i>wR</i> and goodness of fit <i>S</i> are based on <i>F</i>^2^, conventional
<i>R</i>-factors <i>R</i> are based on <i>F</i>, with <i>F</i> set to zero for
negative <i>F</i>^2^. The threshold expression of <i>F</i>^2^ >
\s(<i>F</i>^2^) is used only for calculating <i>R</i>-factors(gt) <i>etc</i>.
and is not relevant to the choice of reflections for refinement.
<i>R</i>-factors based on <i>F</i>^2^ are statistically about twice as large
as those based on <i>F</i>, and <i>R</i>- factors based on ALL data will be
even larger.
;
_reflns_number_total     2048
_reflns_number_gt     1783
_reflns_threshold_expression     I>2\s(I)
_refine_ls_structure_factor_coef     Fsqd
_refine_ls_matrix_type     full
_refine_ls_R_factor_all     0.0548
_refine_ls_R_factor_gt     0.0454
_refine_ls_wR_factor_gt     0.0898
_refine_ls_wR_factor_ref     0.0953
_refine_ls_goodness_of_fit_ref     1.107
_refine_ls_restrained_S_all     1.107
_refine_ls_number_reflns     2048
_refine_ls_number_parameters     177
_refine_ls_number_restraints     0
_refine_ls_hydrogen_treatment     mixed
_refine_ls_weighting_scheme     calc
_refine_ls_weighting_details
         'calc w=1/[\s^2^(Fo^2^)+(0.0395P)^2^+0.6397P] where P=(Fo^2^+2Fc^2^)/3'
_atom_sites_solution_hydrogens     geom
_atom_sites_solution_primary     direct
_atom_sites_solution_secondary     difmap
_refine_ls_shift/su_max     0.000
_refine_ls_shift/su_mean     0.000
_refine_diff_density_max     0.314
_refine_diff_density_min     -0.280
_refine_ls_extinction_method     none
_refine_ls_extinction_coef     ?
loop_
    _atom_type_symbol
    _atom_type_description
    _atom_type_scat_dispersion_real
    _atom_type_scat_dispersion_imag
    _atom_type_scat_source
    'C' 'C' 0.0033 0.0016
                         'International Tables Vol C Tables 4.2.6.8 and 6.1.1.4'
    'H' 'H' 0.0000 0.0000
                         'International Tables Vol C Tables 4.2.6.8 and 6.1.1.4'
    'N' 'N' 0.0061 0.0033
                         'International Tables Vol C Tables 4.2.6.8 and 6.1.1.4'
    'O' 'O' 0.0106 0.0060
                         'International Tables Vol C Tables 4.2.6.8 and 6.1.1.4'
    'Zn' 'Zn' 0.2839 1.4301
                         'International Tables Vol C Tables 4.2.6.8 and 6.1.1.4'
_computing_data_collection     'CrystalClear (Rigaku, 2000)'
_computing_cell_refinement     'CrystalClear (Rigaku, 2000)'
_computing_data_reduction     'CrystalClear (Rigaku, 2000)'
_computing_structure_solution     'SHELXS97 (Sheldrick, 2008)'
_computing_structure_refinement     'SHELXL97 (Sheldrick, 2008)'
_computing_molecular_graphics     'SHELXTL (Sheldrick, 2008)'
_computing_publication_material     'SHELXTL (Sheldrick, 2008)'
loop_
    _atom_site_type_symbol
    _atom_site_label
    _atom_site_fract_x
    _atom_site_fract_y
    _atom_site_fract_z
    _atom_site_U_iso_or_equiv
    _atom_site_adp_type
    _atom_site_calc_flag
    _atom_site_refinement_flags
    _atom_site_occupancy
    _atom_site_symmetry_multiplicity
    _atom_site_disorder_assembly
    _atom_site_disorder_group
    C C1 0.4693(4) 0.6509(2) 0.7392(3) 0.0374(8) Uani d . 1 1 . .
    H H1 0.5221 0.6068 0.6867 0.045 Uiso calc R 1 1 . .
    C C2 0.4094(4) 0.7314(2) 0.9126(3) 0.0335(7) Uani d . 1 1 . .
    H H2 0.4072 0.7573 1.0037 0.040 Uiso calc R 1 1 . .
    C C3 0.1835(4) 0.8324(2) 0.7795(3) 0.0324(7) Uani d . 1 1 . .
    H H3A 0.1465 0.8456 0.8738 0.039 Uiso calc R 1 1 . .
    H H3B 0.0816 0.8131 0.7164 0.039 Uiso calc R 1 1 . .
    C C4 0.2560(4) 0.91683(19) 0.7197(3) 0.0238(6) Uani d . 1 1 . .
    C C5 0.4032(4) 1.03992(19) 0.6977(3) 0.0227(6) Uani d . 1 1 . .
    C C6 0.5302(4) 1.1118(2) 0.7490(3) 0.0270(6) Uani d . 1 1 . .
    C C7 0.3112(4) 1.02311(19) 0.5658(3) 0.0223(6) Uani d . 1 1 . .
    C C8 0.2953(4) 1.0733(2) 0.4267(3) 0.0252(6) Uani d . 1 1 . .
    N N1 0.3107(3) 0.75838(17) 0.7936(3) 0.0283(6) Uani d . 1 1 . .
    N N2 0.3478(3) 0.70673(18) 0.6789(3) 0.0352(6) Uani d . 1 1 . .
    N N3 0.5109(3) 0.66274(18) 0.8832(3) 0.0348(6) Uani d . 1 1 . .
    N N4 0.3662(3) 0.97318(16) 0.7941(2) 0.0242(5) Uani d . 1 1 . .
    N N5 0.2194(3) 0.94454(16) 0.5827(2) 0.0250(5) Uani d . 1 1 . .
    H H5A 0.1505 0.9178 0.5168 0.030 Uiso calc R 1 1 . .
    O O1 0.5950(3) 1.10733(15) 0.8783(2) 0.0345(5) Uani d . 1 1 . .
    O O2 0.5641(3) 1.17290(14) 0.6601(2) 0.0338(5) Uani d . 1 1 . .
    O O3 0.3923(3) 1.14527(14) 0.4209(2) 0.0350(5) Uani d . 1 1 . .
    H H3C 0.4537 1.1587 0.4996 0.042 Uiso d R 1 1 . .
    O O4 0.1948(3) 1.04696(16) 0.3247(2) 0.0363(5) Uani d . 1 1 . .
    O O5 0.2866(4) 1.0846(2) 1.0514(3) 0.0512(8) Uani d . 1 1 . .
    H H5B 0.266(6) 1.082(3) 1.127(5) 0.081(18) Uiso d . 1 1 . .
    H H5C 0.272(6) 1.133(3) 1.017(5) 0.080(18) Uiso d . 1 1 . .
    Zn Zn1 0.5000 1.0000 1.0000 0.03113(18) Uani d S 1 2 . .
loop_
    _atom_site_aniso_label
    _atom_site_aniso_U_11
    _atom_site_aniso_U_22
    _atom_site_aniso_U_33
    _atom_site_aniso_U_12
    _atom_site_aniso_U_13
    _atom_site_aniso_U_23
    C1 0.0402(19) 0.0351(19) 0.0368(19) 0.0051(15) 0.0033(15) -0.0006(14)
    C2 0.0437(19) 0.0294(17) 0.0254(16) -0.0050(14) -0.0058(13) -0.0005(13)
    C3 0.0290(16) 0.0310(17) 0.0362(18) -0.0006(13) -0.0008(13) 0.0056(13)
    C4 0.0250(14) 0.0256(15) 0.0203(14) 0.0018(12) 0.0004(11) 0.0021(11)
    C5 0.0253(15) 0.0226(14) 0.0208(14) 0.0033(12) 0.0054(11) 0.0002(11)
    C6 0.0279(16) 0.0260(16) 0.0273(16) 0.0006(12) 0.0040(12) -0.0058(12)
    C7 0.0236(14) 0.0243(15) 0.0189(14) 0.0034(11) 0.0020(11) 0.0014(11)
    C8 0.0278(15) 0.0261(15) 0.0222(15) 0.0066(12) 0.0050(12) 0.0020(12)
    N1 0.0325(14) 0.0270(14) 0.0250(13) -0.0020(11) 0.0004(10) 0.0035(10)
    N2 0.0417(15) 0.0376(16) 0.0256(14) 0.0011(13) -0.0005(11) -0.0016(11)
    N3 0.0368(15) 0.0339(15) 0.0314(14) 0.0013(12) -0.0060(11) 0.0046(11)
    N4 0.0283(13) 0.0260(13) 0.0181(12) -0.0002(10) 0.0013(10) 0.0006(9)
    N5 0.0254(12) 0.0279(14) 0.0204(12) 0.0009(10) -0.0038(10) -0.0012(10)
    O1 0.0425(13) 0.0377(13) 0.0225(11) -0.0097(10) 0.0000(9) -0.0058(9)
    O2 0.0404(12) 0.0284(12) 0.0328(12) -0.0072(10) 0.0050(9) 0.0021(9)
    O3 0.0446(13) 0.0335(13) 0.0268(11) -0.0012(10) 0.0026(10) 0.0074(9)
    O4 0.0393(13) 0.0472(14) 0.0207(11) 0.0009(10) -0.0044(9) 0.0056(10)
    O5 0.0620(18) 0.068(2) 0.0239(14) 0.0243(15) 0.0062(12) 0.0123(13)
    Zn1 0.0372(3) 0.0384(3) 0.0165(3) -0.0026(2) -0.0028(2) 0.0000(2)
_geom_special_details
;
All e.s.d.'s (except the e.s.d. in the dihedral angle between two l.s. planes)
are estimated using the full covariance matrix. The cell e.s.d.'s are taken
into account individually in the estimation of e.s.d.'s in distances, angles
and torsion angles; correlations between e.s.d.'s in cell parameters are only
used when they are defined by crystal symmetry. An approximate (isotropic)
treatment of cell e.s.d.'s is used for estimating e.s.d.'s involving l.s.
planes.
;
loop_
    _geom_bond_atom_site_label_1
    _geom_bond_atom_site_label_2
    _geom_bond_site_symmetry_2
    _geom_bond_distance
    _geom_bond_publ_flag
    C1 N2 . 1.322(4) ?
    C1 N3 . 1.353(4) ?
    C1 H1 . 0.9300 ?
    C2 N3 . 1.322(4) ?
    C2 N1 . 1.332(4) ?
    C2 H2 . 0.9300 ?
    C3 N1 . 1.459(4) ?
    C3 C4 . 1.491(4) ?
    C3 H3A . 0.9700 ?
    C3 H3B . 0.9700 ?
    C4 N4 . 1.325(4) ?
    C4 N5 . 1.337(3) ?
    C5 C7 . 1.370(4) ?
    C5 N4 . 1.377(3) ?
    C5 C6 . 1.482(4) ?
    C6 O1 . 1.252(3) ?
    C6 O2 . 1.265(3) ?
    C7 N5 . 1.371(4) ?
    C7 C8 . 1.482(4) ?
    C8 O4 . 1.220(3) ?
    C8 O3 . 1.298(3) ?
    N1 N2 . 1.363(3) ?
    N4 Zn1 . 2.110(2) ?
    N5 H5A . 0.8600 ?
    O1 Zn1 . 2.115(2) ?
    O3 H3C . 0.8500 ?
    O5 Zn1 . 2.154(3) ?
    O5 H5B . 0.73(5) ?
    O5 H5C . 0.78(5) ?
    Zn1 N4 3_677 2.110(2) ?
    Zn1 O1 3_677 2.115(2) ?
    Zn1 O5 3_677 2.154(3) ?
loop_
    _geom_angle_atom_site_label_1
    _geom_angle_atom_site_label_2
    _geom_angle_atom_site_label_3
    _geom_angle_site_symmetry_1
    _geom_angle_site_symmetry_3
    _geom_angle
    _geom_angle_publ_flag
    N2 C1 N3 . . 114.9(3) ?
    N2 C1 H1 . . 122.6 ?
    N3 C1 H1 . . 122.6 ?
    N3 C2 N1 . . 110.6(3) ?
    N3 C2 H2 . . 124.7 ?
    N1 C2 H2 . . 124.7 ?
    N1 C3 C4 . . 112.2(2) ?
    N1 C3 H3A . . 109.2 ?
    C4 C3 H3A . . 109.2 ?
    N1 C3 H3B . . 109.2 ?
    C4 C3 H3B . . 109.2 ?
    H3A C3 H3B . . 107.9 ?
    N4 C4 N5 . . 111.3(2) ?
    N4 C4 C3 . . 124.7(2) ?
    N5 C4 C3 . . 124.0(3) ?
    C7 C5 N4 . . 109.3(2) ?
    C7 C5 C6 . . 132.5(3) ?
    N4 C5 C6 . . 118.3(2) ?
    O1 C6 O2 . . 125.1(3) ?
    O1 C6 C5 . . 116.8(3) ?
    O2 C6 C5 . . 118.1(3) ?
    C5 C7 N5 . . 105.8(2) ?
    C5 C7 C8 . . 132.6(3) ?
    N5 C7 C8 . . 121.6(2) ?
    O4 C8 O3 . . 123.1(3) ?
    O4 C8 C7 . . 120.4(3) ?
    O3 C8 C7 . . 116.6(3) ?
    C2 N1 N2 . . 109.5(3) ?
    C2 N1 C3 . . 127.8(3) ?
    N2 N1 C3 . . 122.6(2) ?
    C1 N2 N1 . . 102.2(2) ?
    C2 N3 C1 . . 102.7(3) ?
    C4 N4 C5 . . 105.7(2) ?
    C4 N4 Zn1 . . 144.30(19) ?
    C5 N4 Zn1 . . 109.97(18) ?
    C4 N5 C7 . . 107.9(2) ?
    C4 N5 H5A . . 126.1 ?
    C7 N5 H5A . . 126.1 ?
    C6 O1 Zn1 . . 115.28(18) ?
    C8 O3 H3C . . 115.0 ?
    Zn1 O5 H5B . . 115(4) ?
    Zn1 O5 H5C . . 121(4) ?
    H5B O5 H5C . . 114(5) ?
    N4 Zn1 N4 . 3_677 180.0000(10)
                                 ?
    N4 Zn1 O1 . 3_677 100.52(8) ?
    N4 Zn1 O1 3_677 3_677 79.48(8) ?
    N4 Zn1 O1 . . 79.48(8) ?
    N4 Zn1 O1 3_677 . 100.52(8) ?
    O1 Zn1 O1 3_677 . 180.00(8) ?
    N4 Zn1 O5 . 3_677 90.04(10) ?
    N4 Zn1 O5 3_677 3_677 89.96(10) ?
    O1 Zn1 O5 3_677 3_677 90.32(11) ?
    O1 Zn1 O5 . 3_677 89.68(11) ?
    N4 Zn1 O5 . . 89.96(10) ?
    N4 Zn1 O5 3_677 . 90.04(10) ?
    O1 Zn1 O5 3_677 . 89.68(11) ?
    O1 Zn1 O5 . . 90.32(11) ?
    O5 Zn1 O5 3_677 . 180.0000(10)
                                 ?
loop_
    _geom_torsion_atom_site_label_1
    _geom_torsion_atom_site_label_2
    _geom_torsion_atom_site_label_3
    _geom_torsion_atom_site_label_4
    _geom_torsion_site_symmetry_1
    _geom_torsion_site_symmetry_2
    _geom_torsion_site_symmetry_3
    _geom_torsion_site_symmetry_4
    _geom_torsion
    _geom_torsion_publ_flag
    N1 C3 C4 N4 . . . . -76.1(4) ?
    N1 C3 C4 N5 . . . . 102.9(3) ?
    C7 C5 C6 O1 . . . . -178.8(3) ?
    N4 C5 C6 O1 . . . . -0.6(4) ?
    C7 C5 C6 O2 . . . . 1.6(5) ?
    N4 C5 C6 O2 . . . . 179.9(2) ?
    N4 C5 C7 N5 . . . . -0.8(3) ?
    C6 C5 C7 N5 . . . . 177.6(3) ?
    N4 C5 C7 C8 . . . . 177.3(3) ?
    C6 C5 C7 C8 . . . . -4.3(5) ?
    C5 C7 C8 O4 . . . . -175.5(3) ?
    N5 C7 C8 O4 . . . . 2.3(4) ?
    C5 C7 C8 O3 . . . . 4.4(5) ?
    N5 C7 C8 O3 . . . . -177.8(2) ?
    N3 C2 N1 N2 . . . . -0.6(3) ?
    N3 C2 N1 C3 . . . . -179.2(3) ?
    C4 C3 N1 C2 . . . . 99.6(3) ?
    C4 C3 N1 N2 . . . . -78.8(3) ?
    N3 C1 N2 N1 . . . . 0.5(4) ?
    C2 N1 N2 C1 . . . . 0.1(3) ?
    C3 N1 N2 C1 . . . . 178.8(3) ?
    N1 C2 N3 C1 . . . . 0.9(3) ?
    N2 C1 N3 C2 . . . . -0.9(4) ?
    N5 C4 N4 C5 . . . . -0.8(3) ?
    C3 C4 N4 C5 . . . . 178.3(3) ?
    N5 C4 N4 Zn1 . . . . 177.7(2) ?
    C3 C4 N4 Zn1 . . . . -3.2(5) ?
    C7 C5 N4 C4 . . . . 1.0(3) ?
    C6 C5 N4 C4 . . . . -177.7(2) ?
    C7 C5 N4 Zn1 . . . . -178.12(17) ?
    C6 C5 N4 Zn1 . . . . 3.2(3) ?
    N4 C4 N5 C7 . . . . 0.3(3) ?
    C3 C4 N5 C7 . . . . -178.8(3) ?
    C5 C7 N5 C4 . . . . 0.3(3) ?
    C8 C7 N5 C4 . . . . -178.0(2) ?
    O2 C6 O1 Zn1 . . . . 177.0(2) ?
    C5 C6 O1 Zn1 . . . . -2.5(3) ?
    C4 N4 Zn1 N4 . . . 3_677  -16E1(10)
                                       ?
    C5 N4 Zn1 N4 . . . 3_677  2E1(10)
                                     ?
    C4 N4 Zn1 O1 . . . 3_677 -1.8(3) ?
    C5 N4 Zn1 O1 . . . 3_677 176.69(17) ?
    C4 N4 Zn1 O1 . . . . 178.2(3) ?
    C5 N4 Zn1 O1 . . . . -3.31(17) ?
    C4 N4 Zn1 O5 . . . 3_677 88.5(3) ?
    C5 N4 Zn1 O5 . . . 3_677 -93.0(2) ?
    C4 N4 Zn1 O5 . . . . -91.5(3) ?
    C5 N4 Zn1 O5 . . . . 87.0(2) ?
    C6 O1 Zn1 N4 . . . . 3.3(2) ?
    C6 O1 Zn1 N4 . . . 3_677 -176.7(2) ?
    C6 O1 Zn1 O1 . . . 3_677  -14E1(10)
                                       ?
    C6 O1 Zn1 O5 . . . 3_677 93.4(2) ?
    C6 O1 Zn1 O5 . . . . -86.6(2) ?
loop_
    _geom_hbond_atom_site_label_D
    _geom_hbond_atom_site_label_H
    _geom_hbond_atom_site_label_A
    _geom_hbond_site_symmetry_A
    _geom_hbond_distance_DH
    _geom_hbond_distance_HA
    _geom_hbond_distance_DA
    _geom_hbond_angle_DHA
    N5 H5A N3 4_575 0.86 1.95 2.801(4) 170
    O3 H3C O2 . 0.85 1.65 2.493(3) 173
    O5 H5B O4 1_556 0.73(5) 2.04(5) 2.764(4) 168(5)
    O5 H5C N2 2_556 0.78(5) 2.23(5) 2.896(4) 143(5)
