# Supplementary material for: Diaqua­bis­{5-carb­oxy-2-[(1H-1,2,4-triazol-1-yl)meth­yl]-1H-imidazole-4-carboxyl­ato}zinc
Source: Acta Crystallogr Sect E Struct Rep Online. 2011 Nov 2;67(Pt 12):m1645–6. doi: 10.1107/S160053681104387X (PMC3238584; doi:10.1107/S160053681104387X)
Supplement: Supplementary file 2 [file e-67-m1645-Isup2.hkl]

# 
# h,k,l, Fc-squared, Fo-squared, sigma(Fo-squared) and status flag 
# 
data_I
_shelx_title ' a in P2(1)/n' 
_shelx_refln_list_code          4 
_shelx_F_calc_maximum      198.91 
_exptl_crystal_F_000       584.00 
_reflns_d_resolution_high  0.8109 
 
loop_ 
 _symmetry_equiv_pos_as_xyz 
 'x, y, z' 
 '-x+1/2, y+1/2, -z+1/2' 
 '-x, -y, -z' 
 'x-1/2, -y-1/2, z-1/2' 
 
_cell_length_a     7.7020 
_cell_length_b    14.6784 
_cell_length_c     9.2912 
_cell_angle_alpha  90.000 
_cell_angle_beta   96.219 
_cell_angle_gamma  90.000 
 
_shelx_F_squared_multiplier     1.000 
 
loop_ 
 _refln_index_h 
 _refln_index_k 
 _refln_index_l 
 _refln_F_squared_calc 
 _refln_F_squared_meas 
 _refln_F_squared_sigma 
 _refln_observed_status 
   2   0   0       59.02       76.05      5.98 o 
   4   0   0     1303.25     1341.12     17.41 o 
   6   0   0      455.35      400.64     15.69 o 
   8   0   0       30.05       17.97      9.65 o 
   1   1   0    14246.88    13716.30    111.02 o 
   2   1   0     1663.42     1702.28      8.46 o 
   3   1   0      372.06      333.79      7.01 o 
   4   1   0      568.12      588.59     13.16 o 
   5   1   0        4.32        5.51      2.49 o 
   6   1   0        8.59       18.24      5.26 o 
   7   1   0      131.66      133.74     21.01 o 
   8   1   0       32.36       34.62      8.93 o 
   9   1   0      171.61      171.88     53.30 o 
   0   2   0     7667.13     7942.38    108.40 o 
   1   2   0      133.19      129.15      4.22 o 
   2   2   0      469.09      491.49      5.55 o 
   3   2   0      331.47      349.11      6.62 o 
   4   2   0     2317.80     2338.08     16.57 o 
   5   2   0      308.67      318.32      8.71 o 
   6   2   0      241.66      242.74     14.07 o 
   7   2   0        0.21        7.32      2.79 o 
   8   2   0      263.39      234.84     47.66 o 
   9   2   0       38.79       24.58     13.12 o 
   1   3   0     5706.45     5469.77     50.76 o 
   2   3   0     2090.99     1922.96     18.29 o 
   3   3   0      995.28      939.72     12.09 o 
   4   3   0     1043.45     1059.04     12.28 o 
   5   3   0     1959.35     1927.61     23.63 o 
   6   3   0      116.91      100.09     15.13 o 
   7   3   0     1080.04     1102.74     32.69 o 
   8   3   0      127.39      104.68     29.22 o 
   9   3   0       72.96       68.26     23.26 o 
   0   4   0      130.22      153.44      8.36 o 
   1   4   0      493.51      494.50      6.25 o 
   2   4   0       33.94       41.06      4.08 o 
   3   4   0      270.01      250.28      6.74 o 
   4   4   0      105.15       79.40      9.20 o 
   5   4   0       33.55       30.87      5.93 o 
   6   4   0      886.43      866.44     13.96 o 
   7   4   0      306.93      296.83     17.11 o 
   8   4   0       38.86       41.63     12.53 o 
   9   4   0      258.51      182.95     58.18 o 
   1   5   0      126.53      130.86      7.82 o 
   2   5   0      774.28      778.73     11.12 o 
   3   5   0     2149.06     2000.10     18.48 o 
   4   5   0      449.69      435.24     10.31 o 
   5   5   0      311.18      334.77     19.20 o 
   6   5   0      263.72      291.45     16.75 o 
   7   5   0      276.33      270.71     14.00 o 
   8   5   0       22.68       18.02      4.83 o 
   9   5   0       23.94       31.28     11.09 o 
   0   6   0     1220.84     1238.59     27.72 o 
   1   6   0      476.32      520.93      8.79 o 
   2   6   0    10154.18    10270.32     84.73 o 
   3   6   0      103.98       95.28     10.01 o 
   4   6   0      210.29      185.20     15.73 o 
   5   6   0        0.11        6.48      3.99 o 
   6   6   0      987.02     1006.27     24.62 o 
   7   6   0       24.76       25.58      5.06 o 
   8   6   0      106.66       92.03     15.77 o 
   1   7   0     2813.19     2903.82     67.85 o 
   2   7   0      424.87      481.72     19.35 o 
   3   7   0      109.63       98.35     13.70 o 
   4   7   0       16.80       10.01      5.08 o 
   5   7   0        3.99       15.12      6.76 o 
   6   7   0       40.55       32.29      8.20 o 
   7   7   0      209.84      213.57     15.36 o 
   8   7   0       47.17       40.21     11.77 o 
   0   8   0      240.76      246.91     18.99 o 
   1   8   0        0.71        3.03      5.55 o 
   2   8   0     3660.89     3714.56     54.35 o 
   3   8   0       44.48       54.33      7.84 o 
   4   8   0       43.02       35.36      6.39 o 
   5   8   0       97.72       77.29     17.52 o 
   6   8   0      330.24      347.23     15.01 o 
   7   8   0       13.71       18.45      6.40 o 
   8   8   0      102.88       83.49     20.83 o 
   1   9   0     1970.05     2080.13     36.38 o 
   2   9   0        0.22        2.66      6.14 o 
   3   9   0      463.39      526.54     22.35 o 
   4   9   0      224.27      210.80     24.83 o 
   5   9   0     2188.43     2274.58     49.37 o 
   6   9   0       84.98       90.90     16.51 o 
   7   9   0      142.90      135.36     14.36 o 
   8   9   0        1.07       11.17      5.44 o 
   0  10   0       26.49       33.22     18.64 o 
   1  10   0      135.08      159.79     17.01 o 
   2  10   0      816.99      835.20     28.85 o 
   3  10   0       78.85       77.72     13.28 o 
   4  10   0      288.30      296.29     19.09 o 
   5  10   0       34.73       15.78      6.46 o 
   6  10   0      164.87      154.35     27.25 o 
   7  10   0        0.08        7.05      8.16 o 
   1  11   0      951.27      934.05     30.76 o 
   2  11   0      264.51      233.41     37.44 o 
   3  11   0      364.41      359.89     23.53 o 
   4  11   0       11.02       11.79      7.31 o 
   5  11   0      563.47      585.91     18.14 o 
   6  11   0       14.40       19.68      7.47 o 
   7  11   0        0.99       15.74     10.92 o 
   0  12   0     1116.41     1216.90     31.87 o 
   1  12   0       80.07       77.78     15.75 o 
   2  12   0      252.92      261.78     21.09 o 
   3  12   0      704.15      703.66     24.06 o 
   4  12   0      922.10      900.63     22.50 o 
   5  12   0       29.50       33.03     10.56 o 
   6  12   0      131.62      106.84     16.78 o 
   7  12   0       32.51       33.80     10.22 o 
   1  13   0        2.38       11.03      9.51 o 
   2  13   0       60.76       72.97     14.63 o 
   3  13   0        2.40        9.52      6.33 o 
   4  13   0      125.35      117.68     25.30 o 
   5  13   0      412.32      409.87     18.11 o 
   6  13   0       14.49       22.83      8.85 o 
   0  14   0        7.33       28.85     32.96 o 
   1  14   0       26.66       27.77     11.04 o 
   2  14   0       32.69       35.48     10.20 o 
   3  14   0        0.02       18.88      8.67 o 
   4  14   0      309.87      355.89     19.98 o 
   5  14   0       31.69       31.95      8.83 o 
   1  15   0       39.01       30.38      9.33 o 
   2  15   0       66.19       49.25     14.56 o 
   3  15   0      320.99      341.18     25.43 o 
   4  15   0        6.92       11.74      4.55 o 
   5  15   0      187.07      138.60     34.14 o 
   0  16   0        8.54        5.68      7.84 o 
   1  16   0      179.66      176.13     21.89 o 
   2  16   0       30.74       30.86     10.04 o 
   3  16   0        9.45       15.41      6.27 o 
   4  16   0      211.66      246.25     46.98 o 
   1  17   0       89.74       63.30     16.02 o 
   2  17   0        8.19       11.91      7.27 o 
   3  17   0      383.52      412.53     43.22 o 
   0  18   0       85.89       69.68     28.06 o 
   1  18   0       17.49       27.43      9.55 o 
  -9   0   1      317.12      281.17     92.94 o 
  -7   0   1      124.29      131.63     18.12 o 
  -5   0   1      323.79      296.75     10.88 o 
  -3   0   1      638.56      616.13     12.17 o 
  -1   0   1    17451.94    15463.53     85.95 o 
   1   0   1       36.49       74.14     10.79 o 
   3   0   1     4170.81     4396.66     39.52 o 
   5   0   1     3885.03     3871.44     83.34 o 
   7   0   1      327.58      351.73     41.38 o 
   9   0   1      180.86      164.59     58.20 o 
  -9   1   1       90.42       94.14     21.52 o 
  -8   1   1      251.23      257.66     55.71 o 
  -7   1   1      261.94      284.87     10.31 o 
  -6   1   1       76.76       61.02      6.99 o 
  -5   1   1      342.44      333.39      8.19 o 
  -4   1   1       67.92       63.95      5.25 o 
  -3   1   1     1654.15     1584.19      9.54 o 
  -2   1   1     3716.95     4025.90     18.31 o 
  -1   1   1        2.73        4.63      0.92 o 
   0   1   1       24.27       30.75      2.00 o 
   1   1   1      879.47      787.72      5.55 o 
   2   1   1     4485.42     4327.08     21.24 o 
   3   1   1      256.42      234.63      5.10 o 
   4   1   1     1927.17     1948.48     28.14 o 
   5   1   1        3.94       15.37      5.38 o 
   6   1   1      977.91      995.47     20.35 o 
   7   1   1        6.83       13.26      4.84 o 
   8   1   1      391.73      450.59     18.39 o 
   9   1   1       12.48       19.46      7.88 o 
  -9   2   1      237.89      204.54     57.33 o 
  -8   2   1       20.77       24.31     11.08 o 
  -7   2   1        4.41       10.07      3.05 o 
  -6   2   1       47.60       34.00      5.06 o 
  -5   2   1     1462.59     1433.77     18.98 o 
  -4   2   1       51.63       51.78      5.22 o 
  -3   2   1     2677.46     2734.43     18.63 o 
  -2   2   1    21006.44    21200.68     85.86 o 
  -1   2   1      608.41      684.43      5.57 o 
   0   2   1      388.02      451.86      4.49 o 
   1   2   1     6054.62     5541.76     21.27 o 
   2   2   1     5036.61     5014.51     18.77 o 
   3   2   1      129.84       95.70      5.84 o 
   4   2   1       45.42       48.43      5.16 o 
   5   2   1      343.22      354.60     40.21 o 
   6   2   1       52.17       60.96     11.06 o 
   7   2   1     1076.12     1092.28     31.39 o 
   8   2   1       23.28       37.00      7.01 o 
   9   2   1       14.50       21.79     13.10 o 
  -9   3   1       13.55       21.59     13.60 o 
  -8   3   1      482.76      464.20     17.46 o 
  -7   3   1       11.43       13.93      4.59 o 
  -6   3   1      300.28      298.11     11.25 o 
  -5   3   1       64.01       59.89      7.11 o 
  -4   3   1     1386.37     1367.82     14.16 o 
  -3   3   1       11.95       18.95      3.42 o 
  -2   3   1    39564.09    40238.35    450.22 o 
  -1   3   1     1212.06     1255.50      8.61 o 
   0   3   1     2859.13     2864.29     14.17 o 
   1   3   1     2425.76     2293.17     13.88 o 
   2   3   1       30.60       23.64      3.02 o 
   3   3   1     2452.20     2560.01     18.37 o 
   4   3   1      576.70      523.79     13.94 o 
   5   3   1      268.70      274.55     15.41 o 
   6   3   1      193.37      208.99     17.33 o 
   7   3   1       58.33       65.73     12.54 o 
   8   3   1      307.61      323.87     32.36 o 
   9   3   1        5.05       22.23     10.30 o 
  -9   4   1       42.95       58.33     18.50 o 
  -8   4   1      116.96       95.26     19.76 o 
  -7   4   1      164.00      148.07     17.25 o 
  -6   4   1       14.04       10.46      3.08 o 
  -5   4   1       86.97       81.29     10.32 o 
  -4   4   1      372.22      393.00      8.23 o 
  -3   4   1     5664.52     5930.31     40.55 o 
  -2   4   1     1140.12     1153.12      9.18 o 
  -1   4   1    12089.38    12162.93     53.66 o 
   0   4   1     5523.05     5727.56     29.87 o 
   1   4   1       32.79       15.99      3.46 o 
   2   4   1       23.40       21.01      3.60 o 
   3   4   1       16.71       54.15      7.73 o 
   4   4   1      518.56      520.74     21.35 o 
   5   4   1      429.13      449.13     16.31 o 
   6   4   1       34.63       29.76      6.12 o 
   7   4   1      245.85      281.88     35.61 o 
   8   4   1       11.58       13.79      9.61 o 
   9   4   1      147.11      112.77     38.99 o 
  -9   5   1        1.35       19.52      6.70 o 
  -8   5   1      158.42      153.38     30.58 o 
  -7   5   1      103.11       98.77     16.67 o 
  -6   5   1      744.51      753.52     15.29 o 
  -5   5   1        2.34        3.19      3.37 o 
  -4   5   1      832.77      845.66     13.94 o 
  -3   5   1      754.44      757.65     21.98 o 
  -2   5   1     1842.68     1837.87     15.16 o 
  -1   5   1       17.60       24.13      4.01 o 
   0   5   1      115.01       96.25      6.35 o 
   1   5   1        0.54        6.13      2.65 o 
   2   5   1      334.07      297.23      7.29 o 
   3   5   1      129.68      116.16     15.01 o 
   4   5   1      755.30      743.60     15.31 o 
   5   5   1       29.89       27.73      5.50 o 
   6   5   1      583.70      587.33     20.24 o 
   7   5   1       64.78       68.52     11.36 o 
   8   5   1      269.52      248.71     30.42 o 
  -8   6   1        0.63        6.18      3.61 o 
  -7   6   1     1052.82     1122.96     21.91 o 
  -6   6   1        0.16       12.18      5.03 o 
  -5   6   1      368.28      361.78     14.59 o 
  -4   6   1     1699.22     1727.77     25.12 o 
  -3   6   1     3740.55     3846.13     30.41 o 
  -2   6   1        0.06       10.02      4.76 o 
  -1   6   1      134.81      122.36      8.31 o 
   0   6   1      902.62      877.70     11.86 o 
   1   6   1       86.75       95.85     12.61 o 
   2   6   1       68.93       64.75     10.99 o 
   3   6   1     3210.06     3143.31     50.27 o 
   4   6   1       26.71       33.75      6.38 o 
   5   6   1     1819.50     1871.85     52.57 o 
   6   6   1      143.99      115.62     17.45 o 
   7   6   1      270.58      323.09     14.01 o 
   8   6   1        0.01        9.53     11.19 o 
  -8   7   1       45.08       25.60      9.36 o 
  -7   7   1      215.62      221.03     13.37 o 
  -6   7   1       68.54       67.66     12.57 o 
  -5   7   1        0.01        8.39      5.98 o 
  -4   7   1      536.62      560.83     13.97 o 
  -3   7   1     2287.86     2325.78     41.20 o 
  -2   7   1      491.97      416.84     13.84 o 
  -1   7   1       22.69       35.10     12.35 o 
   0   7   1      728.94      718.54     13.78 o 
   1   7   1        0.10        3.68      5.44 o 
   2   7   1      615.21      536.74     14.23 o 
   3   7   1       80.09      106.53     14.06 o 
   4   7   1     1683.18     1574.46     50.39 o 
   5   7   1      490.84      474.37     20.13 o 
   6   7   1      367.94      378.21     12.67 o 
   7   7   1      474.51      460.93     12.58 o 
   8   7   1       52.41       43.21     12.62 o 
  -8   8   1       15.65       18.30      8.56 o 
  -7   8   1      323.28      390.66     39.99 o 
  -6   8   1       52.67       72.90     15.05 o 
  -5   8   1       86.80       91.88     14.62 o 
  -4   8   1      529.07      474.82     13.79 o 
  -3   8   1      579.19      575.75     21.02 o 
  -2   8   1      329.02      382.68     11.84 o 
  -1   8   1     1965.22     1943.18     30.22 o 
   0   8   1       56.53       54.13     12.79 o 
   1   8   1     1508.86     1517.20     25.93 o 
   2   8   1        0.07        6.05      6.06 o 
   3   8   1     1230.57     1225.97     26.06 o 
   4   8   1      648.28      643.45     20.01 o 
   5   8   1      152.28      177.70     27.34 o 
   6   8   1       55.09       43.93      8.33 o 
   7   8   1       23.41       28.34      5.06 o 
   8   8   1        9.00       13.44      9.33 o 
  -8   9   1       52.66       41.98     10.60 o 
  -7   9   1       46.06       46.28      9.50 o 
  -6   9   1      372.76      406.20     15.26 o 
  -5   9   1        3.02       14.95      4.74 o 
  -4   9   1      290.96      340.19     36.93 o 
  -3   9   1        0.01       14.07      4.45 o 
  -2   9   1      515.00      499.34     14.29 o 
  -1   9   1      219.44      277.97     18.77 o 
   0   9   1     5153.87     5576.78     51.75 o 
   1   9   1     1822.91     2016.98     42.46 o 
   2   9   1     1108.38     1058.94     27.79 o 
   3   9   1      132.04      125.60     18.33 o 
   4   9   1     1079.65     1052.76     22.86 o 
   5   9   1       72.81       64.25     10.65 o 
   6   9   1       50.73       43.66      8.71 o 
   7   9   1        9.06       10.92      5.60 o 
   8   9   1       83.29      110.44     38.89 o 
  -7  10   1       35.06       30.97      6.35 o 
  -6  10   1       31.14       25.28      7.68 o 
  -5  10   1       19.12       13.81      7.30 o 
  -4  10   1       23.41       26.28      6.52 o 
  -3  10   1      157.89      167.52     12.41 o 
  -2  10   1       14.33       17.30      7.85 o 
  -1  10   1      746.00      757.21     22.16 o 
   0  10   1      119.17      113.33     14.24 o 
   1  10   1     1318.36     1326.80     28.08 o 
   2  10   1      558.33      564.69     29.95 o 
   3  10   1      956.60      962.66     29.72 o 
   4  10   1       56.13       55.72     14.05 o 
   5  10   1       63.95       52.83     13.14 o 
   6  10   1        8.84       14.35      5.75 o 
   7  10   1      178.49      145.05     23.90 o 
  -7  11   1       21.77       29.26      9.98 o 
  -6  11   1        9.04       13.95      6.21 o 
  -5  11   1      142.03      114.59     18.52 o 
  -4  11   1      293.46      282.17     23.25 o 
  -3  11   1      173.95      154.62     26.13 o 
  -2  11   1        3.43       12.74      6.41 o 
  -1  11   1      277.54      284.92     20.23 o 
   0  11   1     1772.81     1910.81     43.88 o 
   1  11   1       59.14       63.24     10.95 o 
   2  11   1      853.55      780.47     33.65 o 
   3  11   1      203.40      182.00     28.84 o 
   4  11   1       43.06       39.88     11.69 o 
   5  11   1        2.17       16.59      6.58 o 
   6  11   1       88.00       98.20     14.65 o 
   7  11   1        6.84       26.19      9.69 o 
  -7  12   1      347.47      345.80     45.77 o 
  -6  12   1       41.73       34.06      8.20 o 
  -5  12   1      219.45      204.71     32.98 o 
  -4  12   1       19.36       13.04      7.65 o 
  -3  12   1       21.16       23.84      6.90 o 
  -2  12   1       20.79       20.78      6.77 o 
  -1  12   1      701.47      718.17     27.67 o 
   0  12   1      229.77      289.34     20.40 o 
   1  12   1      326.28      326.85     16.79 o 
   2  12   1       56.14       67.37     11.63 o 
   3  12   1     1161.41     1164.48     28.22 o 
   4  12   1        1.87       10.95     10.77 o 
   5  12   1       87.86       82.39     13.97 o 
   6  12   1        8.52       14.66      6.17 o 
  -6  13   1      232.92      240.91     46.73 o 
  -5  13   1       95.77       85.26     20.11 o 
  -4  13   1      356.79      313.70     30.02 o 
  -3  13   1       13.23       13.38      6.55 o 
  -2  13   1        2.18       20.04      5.97 o 
  -1  13   1      148.86      156.04     18.51 o 
   0  13   1       53.27       62.11     12.06 o 
   1  13   1        0.59       14.89      6.26 o 
   2  13   1      337.71      310.27     18.13 o 
   3  13   1       61.57       41.91      9.35 o 
   4  13   1      277.90      272.98     19.65 o 
   5  13   1        0.08        7.65      6.81 o 
   6  13   1       68.41       49.23     15.19 o 
  -6  14   1        3.27       16.84      9.26 o 
  -5  14   1      436.36      491.74     20.28 o 
  -4  14   1        0.24       25.58      7.04 o 
  -3  14   1      504.72      496.30     21.34 o 
  -2  14   1       48.24       47.15     15.38 o 
  -1  14   1       46.72       52.92     11.50 o 
   0  14   1       15.95       25.19      7.17 o 
   1  14   1      149.37      197.24     24.64 o 
   2  14   1      109.76       94.13     15.96 o 
   3  14   1      230.53      177.36     37.51 o 
   4  14   1       68.45       42.12     11.08 o 
   5  14   1        1.50        3.96      5.82 o 
  -5  15   1        0.56       11.30      6.31 o 
  -4  15   1      281.07      303.76     48.69 o 
  -3  15   1        1.94        8.12      5.92 o 
  -2  15   1      214.35      238.41     26.98 o 
  -1  15   1      194.36      182.26     21.87 o 
   0  15   1      205.24      249.80     35.35 o 
   1  15   1      477.30      465.43     25.24 o 
   2  15   1      562.78      601.18     22.74 o 
   3  15   1        0.77       10.07      4.80 o 
   4  15   1       10.99       11.70      7.28 o 
   5  15   1        0.50        2.03      6.93 o 
  -4  16   1        3.73       14.98      6.53 o 
  -3  16   1        1.61       13.03      7.48 o 
  -2  16   1       20.84       14.94      6.79 o 
  -1  16   1       32.49       31.37      9.58 o 
   0  16   1       82.48       65.56     12.59 o 
   1  16   1      238.47      198.09     44.06 o 
   2  16   1      351.60      344.70     27.35 o 
   3  16   1       85.98       73.10     19.24 o 
   4  16   1        7.00       10.38      7.38 o 
  -3  17   1       18.33       22.42      7.33 o 
  -2  17   1       14.04       10.24      6.63 o 
  -1  17   1       16.97       18.84      7.49 o 
   0  17   1       46.21       47.22     11.66 o 
   1  17   1       79.80       66.32     16.41 o 
   2  17   1      194.46      226.80     21.22 o 
   3  17   1      157.38      166.31     28.28 o 
   0  18   1       40.58       54.27     13.56 o 
  -8   0   2       39.18       51.90     17.34 o 
  -6   0   2      112.76      110.57     12.34 o 
  -4   0   2     3346.18     3338.42     39.81 o 
  -2   0   2      479.22      404.39      6.04 o 
   0   0   2      606.84      566.27      5.80 o 
   2   0   2      941.80      985.17     15.59 o 
   4   0   2      337.40      324.48     14.86 o 
   6   0   2      174.03      230.29     42.24 o 
   8   0   2      305.67      292.88     19.10 o 
  -9   1   2       71.66       19.16     26.38 o 
  -8   1   2        1.83        7.72      6.89 o 
  -7   1   2      365.69      402.07     15.00 o 
  -6   1   2      300.70      273.01     10.71 o 
  -5   1   2     1566.64     1536.55     17.72 o 
  -4   1   2       93.38       93.19      6.51 o 
  -3   1   2     1097.59     1028.56     10.00 o 
  -2   1   2     4408.15     4525.62     19.54 o 
  -1   1   2     1540.05     1412.72      7.24 o 
   0   1   2      225.23      208.74      3.78 o 
   1   1   2     3156.69     2971.16     16.14 o 
   2   1   2      201.00      173.39      4.38 o 
   3   1   2       71.65       67.82      7.92 o 
   4   1   2      575.65      607.34     11.84 o 
   5   1   2     3602.49     3870.00     55.01 o 
   6   1   2       83.48       90.13     10.40 o 
   7   1   2        4.47       15.84      6.84 o 
   8   1   2       68.96       61.88     11.16 o 
   9   1   2        9.45       13.48      6.32 o 
  -9   2   2       23.30       28.99     13.44 o 
  -8   2   2       53.05       47.04     12.55 o 
  -7   2   2       28.36       23.14      7.46 o 
  -6   2   2      798.65      809.44     15.94 o 
  -5   2   2      548.59      526.83     12.06 o 
  -4   2   2     1652.20     1633.54     21.99 o 
  -3   2   2      391.72      388.05      7.77 o 
  -2   2   2      204.10      206.21      5.26 o 
  -1   2   2     1029.59      978.25      6.08 o 
   0   2   2     5269.23     4895.79     18.64 o 
   1   2   2     4700.29     4424.33     18.71 o 
   2   2   2     1951.73     1965.85     12.74 o 
   3   2   2       70.49       50.58      9.19 o 
   4   2   2     3284.97     3375.42     31.85 o 
   5   2   2       33.05       38.05      8.57 o 
   6   2   2     1527.69     1520.96     39.45 o 
   7   2   2       43.65       44.60     10.49 o 
   8   2   2       39.29       44.55     12.09 o 
   9   2   2       28.66       38.23     10.09 o 
  -9   3   2       51.91       77.39     21.18 o 
  -8   3   2        2.67       17.51      7.23 o 
  -7   3   2       23.32       33.70      7.08 o 
  -6   3   2      672.94      645.78     11.68 o 
  -5   3   2      945.63      910.58     11.83 o 
  -4   3   2       96.65      116.49      5.50 o 
  -3   3   2     1521.15     1474.00     12.81 o 
  -2   3   2     1329.33     1283.43      9.76 o 
  -1   3   2      180.21      178.28      4.25 o 
   0   3   2     3839.27     3867.11     17.16 o 
   1   3   2     2516.36     2573.90     16.03 o 
   2   3   2      204.81      213.52      5.10 o 
   3   3   2     5034.01     5065.95     37.30 o 
   4   3   2       23.75       21.47      6.44 o 
   5   3   2     1739.71     1869.80     31.53 o 
   6   3   2        7.77       17.95      6.44 o 
   7   3   2      185.32      199.12     22.80 o 
   8   3   2       42.74       33.73     10.52 o 
  -9   4   2      295.52      236.69     39.30 o 
  -8   4   2       77.23       63.17     13.46 o 
  -7   4   2        0.35        8.81      4.03 o 
  -6   4   2      357.53      352.80      9.61 o 
  -5   4   2      313.37      320.96      6.11 o 
  -4   4   2     3568.90     3551.62     26.03 o 
  -3   4   2     1028.07     1062.27     14.26 o 
  -2   4   2     6148.84     5987.02     28.86 o 
  -1   4   2      406.19      436.98      6.69 o 
   0   4   2     1320.46     1243.39     12.11 o 
   1   4   2       95.44      105.76      9.07 o 
   2   4   2     3891.31     3672.20     33.32 o 
   3   4   2        7.50        7.70      2.85 o 
   4   4   2     2449.56     2570.05     26.20 o 
   5   4   2      165.99      166.39     18.91 o 
   6   4   2      321.67      328.90     19.32 o 
   7   4   2        3.01        8.84      4.98 o 
   8   4   2      131.50      114.04     20.09 o 
  -9   5   2       76.66       57.21     22.19 o 
  -8   5   2        1.36       -0.47      7.42 o 
  -7   5   2      280.72      275.00     17.55 o 
  -6   5   2       10.10       13.32      3.97 o 
  -5   5   2     1230.05     1283.77     18.59 o 
  -4   5   2     7383.56     7709.83     60.17 o 
  -3   5   2     2775.89     2738.10     28.25 o 
  -2   5   2      459.77      451.41     11.00 o 
  -1   5   2     5920.35     5989.23     55.66 o 
   0   5   2      112.05      122.64      6.01 o 
   1   5   2      109.55       95.48      8.56 o 
   2   5   2        1.17        7.23      3.94 o 
   3   5   2      756.39      751.60     15.45 o 
   4   5   2      356.12      351.83     10.10 o 
   5   5   2      898.24      864.75     24.81 o 
   6   5   2      414.45      459.84     26.99 o 
   7   5   2      390.44      401.92     17.12 o 
   8   5   2       19.97       27.18      6.97 o 
  -8   6   2      151.65      117.87     31.82 o 
  -7   6   2        1.36       11.23      5.69 o 
  -6   6   2       44.36       57.62     10.29 o 
  -5   6   2        7.12        5.46      3.88 o 
  -4   6   2     2867.99     2878.16     33.99 o 
  -3   6   2     1173.79     1216.13     15.23 o 
  -2   6   2     2040.18     2110.77     17.76 o 
  -1   6   2     1005.57     1095.64     13.55 o 
   0   6   2      413.62      390.58      9.36 o 
   1   6   2     2822.96     2861.83     23.30 o 
   2   6   2      595.12      564.98     23.22 o 
   3   6   2      824.90      816.22     20.57 o 
   4   6   2      172.83      184.64     11.30 o 
   5   6   2        4.23       12.46      3.63 o 
   6   6   2      707.33      723.91     16.03 o 
   7   6   2       22.83       29.37      8.42 o 
   8   6   2      226.49      189.46     29.72 o 
  -8   7   2        5.12       12.68      8.57 o 
  -7   7   2        1.91        6.88      6.38 o 
  -6   7   2      107.64       97.24     11.70 o 
  -5   7   2      860.15      918.94     15.33 o 
  -4   7   2       27.11       31.27      5.24 o 
  -3   7   2     2486.14     2500.51     26.29 o 
  -2   7   2     1538.54     1637.35     29.73 o 
  -1   7   2     3268.39     3359.15     33.70 o 
   0   7   2      586.88      670.21     13.64 o 
   1   7   2     1180.54     1046.77     24.50 o 
   2   7   2      763.68      777.18     31.41 o 
   3   7   2      502.26      518.85     20.70 o 
   4   7   2      122.75      107.91     14.88 o 
   5   7   2       83.49       84.94      7.45 o 
   6   7   2        0.21        9.70      4.71 o 
   7   7   2      399.36      428.52     30.14 o 
   8   7   2        3.17       10.54      5.67 o 
  -8   8   2      153.00      174.24     27.71 o 
  -7   8   2       99.38       82.28     17.73 o 
  -6   8   2        7.99       17.48      7.65 o 
  -5   8   2      826.82      850.39     21.18 o 
  -4   8   2       22.00       22.36      5.36 o 
  -3   8   2       17.11       10.77      5.72 o 
  -2   8   2     1401.77     1491.70     36.85 o 
  -1   8   2       24.92       43.07      9.14 o 
   0   8   2     1136.09     1231.76     33.08 o 
   1   8   2      227.91      230.97     10.00 o 
   2   8   2      764.64      760.56     22.17 o 
   3   8   2      489.41      456.44     16.76 o 
   4   8   2      296.87      300.09     17.02 o 
   5   8   2       93.58       79.10     11.39 o 
   6   8   2      325.81      313.29     31.66 o 
   7   8   2      153.18      132.59     25.41 o 
   8   8   2       27.60       22.26      9.78 o 
  -8   9   2       32.98       21.47      9.99 o 
  -7   9   2       53.62       65.50     10.82 o 
  -6   9   2       28.38       26.70      6.85 o 
  -5   9   2        3.15       21.00      5.81 o 
  -4   9   2       47.78       46.70     10.56 o 
  -3   9   2       19.09       16.39      6.85 o 
  -2   9   2        0.95        6.20      4.87 o 
  -1   9   2       24.85       27.44      6.45 o 
   0   9   2      302.79      339.69     14.12 o 
   1   9   2     1171.69     1129.97     21.29 o 
   2   9   2      285.21      293.34     14.22 o 
   3   9   2     1981.10     1987.27     30.46 o 
   4   9   2        6.47       20.06      6.45 o 
   5   9   2      179.19      217.28     22.20 o 
   6   9   2       16.32       20.65      7.49 o 
   7   9   2      154.50      180.23     19.85 o 
  -7  10   2      110.21       69.32     15.56 o 
  -6  10   2      412.29      412.48     14.26 o 
  -5  10   2       78.00       87.34     12.99 o 
  -4  10   2      333.14      312.02     16.93 o 
  -3  10   2        1.19        0.25      4.75 o 
  -2  10   2        4.69        4.89      6.12 o 
  -1  10   2       85.71       93.61     11.63 o 
   0  10   2      950.78      965.92     26.78 o 
   1  10   2       23.99       23.17     10.36 o 
   2  10   2     1527.90     1562.78     27.26 o 
   3  10   2      431.39      456.23     19.90 o 
   4  10   2      267.00      294.15     28.72 o 
   5  10   2      435.34      416.96     37.10 o 
   6  10   2      215.64      212.59     19.01 o 
   7  10   2        6.42       21.71      7.37 o 
  -7  11   2       39.05       47.69     10.86 o 
  -6  11   2       21.76       23.70      9.72 o 
  -5  11   2      472.70      495.60     34.24 o 
  -4  11   2        0.62        4.72      4.78 o 
  -3  11   2      247.41      283.78     16.93 o 
  -2  11   2      149.61      164.45     17.27 o 
  -1  11   2      290.97      268.72     16.11 o 
   0  11   2       52.16       54.29     10.10 o 
   1  11   2      832.56      817.60     30.09 o 
   2  11   2      363.70      401.91     17.32 o 
   3  11   2       13.29       13.93      6.19 o 
   4  11   2       10.78       17.60     10.48 o 
   5  11   2       66.75       80.11     20.02 o 
   6  11   2       11.23        7.08      6.57 o 
   7  11   2       27.60       28.49     10.45 o 
  -7  12   2       84.34       57.56     18.89 o 
  -6  12   2      123.88      109.59     17.32 o 
  -5  12   2        1.09       12.41      6.26 o 
  -4  12   2       67.10       94.27     13.59 o 
  -3  12   2        0.02       20.92      7.77 o 
  -2  12   2     1361.10     1384.67     33.60 o 
  -1  12   2      200.29      202.16     27.61 o 
   0  12   2      583.04      627.55     20.61 o 
   1  12   2       36.36       40.13     10.23 o 
   2  12   2      128.25      111.68     20.77 o 
   3  12   2       18.67       20.82      6.11 o 
   4  12   2       40.81       64.94     12.02 o 
   5  12   2       30.92       46.87     14.48 o 
   6  12   2      107.72      105.69     20.74 o 
  -6  13   2       33.97       25.15      7.88 o 
  -5  13   2      102.98      118.10     29.84 o 
  -4  13   2       10.75       20.55      9.37 o 
  -3  13   2      610.16      661.23     18.60 o 
  -2  13   2       17.96       12.78      8.21 o 
  -1  13   2     1133.08     1107.19     32.19 o 
   0  13   2      902.44      936.41     27.72 o 
   1  13   2      600.33      610.26     35.87 o 
   2  13   2       82.50       52.59     13.16 o 
   3  13   2      179.04      162.61     28.65 o 
   4  13   2        0.34       29.58      7.15 o 
   5  13   2       95.00       94.93     20.27 o 
   6  13   2       13.26       21.59      7.34 o 
  -5  14   2       17.67       24.16      9.45 o 
  -4  14   2       43.18       65.63     14.56 o 
  -3  14   2       30.41       18.59      6.96 o 
  -2  14   2      401.66      402.61     22.96 o 
  -1  14   2      261.30      295.77     26.48 o 
   0  14   2     1058.67     1105.12     21.81 o 
   1  14   2      804.51      826.73     20.42 o 
   2  14   2       42.23       20.78      8.74 o 
   3  14   2       23.11       25.39      9.16 o 
   4  14   2       72.98       64.58     12.98 o 
   5  14   2        0.01        3.09      9.16 o 
  -5  15   2        0.94        4.69      7.10 o 
  -4  15   2        9.88       11.09      8.32 o 
  -3  15   2      210.64      226.91     29.90 o 
  -2  15   2        5.61       15.99      6.55 o 
  -1  15   2      610.00      643.55     23.22 o 
   0  15   2        2.61        8.19      8.33 o 
   1  15   2      311.48      378.78     31.72 o 
   2  15   2      103.20       90.17     19.51 o 
   3  15   2       31.80       19.36      9.84 o 
   4  15   2       13.09       17.42      8.42 o 
  -4  16   2       10.06       13.74      4.59 o 
  -3  16   2       18.98       26.55      7.59 o 
  -2  16   2      180.66      216.73     21.53 o 
  -1  16   2       30.95       37.18     10.12 o 
   0  16   2      254.60      279.06     22.39 o 
   1  16   2       23.36       22.89     10.17 o 
   2  16   2       25.80       31.82     12.25 o 
   3  16   2       59.03       61.15     10.40 o 
  -2  17   2        2.27        5.47      6.34 o 
  -1  17   2        0.97       16.05      7.53 o 
   0  17   2        6.22        6.71      4.56 o 
   1  17   2        8.14        9.92      7.51 o 
   2  17   2      110.57       56.63     18.13 o 
  -9   0   3       23.72       23.82     18.82 o 
  -7   0   3      409.81      403.89     25.24 o 
  -5   0   3      293.00      295.46     39.29 o 
  -3   0   3     1118.09     1091.62     15.67 o 
  -1   0   3      353.42      335.74      6.50 o 
   1   0   3    13959.02    14125.60     61.91 o 
   3   0   3     4167.37     4800.87     55.36 o 
   5   0   3      137.37      142.68     26.30 o 
   7   0   3       69.81       51.84     17.84 o 
  -9   1   3       10.27       34.53     19.48 o 
  -8   1   3      764.97      736.43     23.32 o 
  -7   1   3        0.00       22.83     11.15 o 
  -6   1   3      364.75      364.43     14.46 o 
  -5   1   3      114.94      102.96     10.06 o 
  -4   1   3     4045.33     4098.04     26.08 o 
  -3   1   3      295.10      276.18      5.90 o 
  -2   1   3      120.69      152.84      5.28 o 
  -1   1   3     1352.22     1362.58      6.72 o 
   0   1   3     4626.71     4680.82     16.37 o 
   1   1   3      196.92      216.82      5.60 o 
   2   1   3     5696.69     5932.32     36.66 o 
   3   1   3      422.31      429.70     14.16 o 
   4   1   3     1849.50     1847.64     25.00 o 
   5   1   3       26.40       16.90      5.33 o 
   6   1   3       85.30       96.86     13.67 o 
   7   1   3        0.05        4.60      6.33 o 
   8   1   3       56.52       21.06      7.17 o 
  -9   2   3       92.10       48.10     22.65 o 
  -8   2   3        0.94       12.24      9.91 o 
  -7   2   3      853.84      904.51     32.85 o 
  -6   2   3      114.90      120.25     12.37 o 
  -5   2   3      495.81      480.23      9.57 o 
  -4   2   3      114.81      126.55      7.37 o 
  -3   2   3     1889.05     1891.15     17.72 o 
  -2   2   3        0.81        4.36      1.76 o 
  -1   2   3     1328.09     1216.61      8.19 o 
   0   2   3      961.13      772.83      4.62 o 
   1   2   3      343.68      288.79      7.41 o 
   2   2   3       93.46      111.60      8.35 o 
   3   2   3     5633.58     5945.16     39.74 o 
   4   2   3        6.51        9.33      5.03 o 
   5   2   3      676.14      724.66     23.40 o 
   6   2   3       72.36       72.14     13.34 o 
   7   2   3       10.34       12.63      3.61 o 
   8   2   3        1.32       21.04      6.56 o 
  -9   3   3        6.25       24.83     10.06 o 
  -8   3   3        6.22        4.77      8.96 o 
  -7   3   3        8.13       20.43      8.49 o 
  -6   3   3      157.05      152.98     11.84 o 
  -5   3   3      130.30      119.22     12.83 o 
  -4   3   3      738.43      742.13     15.97 o 
  -3   3   3      226.26      248.63      5.69 o 
  -2   3   3      271.60      255.88      4.89 o 
  -1   3   3     1037.74     1087.67      7.05 o 
   0   3   3     2956.02     2841.40     11.90 o 
   1   3   3      916.58      929.56     11.29 o 
   2   3   3      281.08      250.43     23.56 o 
   3   3   3      532.57      586.59     14.31 o 
   4   3   3      360.19      377.77     20.49 o 
   5   3   3      459.84      514.36     27.06 o 
   6   3   3     1028.89     1106.07     34.37 o 
   7   3   3        8.46       14.97      5.39 o 
   8   3   3      241.98      215.26     35.89 o 
  -9   4   3       19.15       25.72      9.93 o 
  -8   4   3      126.45      145.79     31.24 o 
  -7   4   3      162.46      145.80     28.67 o 
  -6   4   3        9.76        9.52      6.38 o 
  -5   4   3      257.42      266.62     11.85 o 
  -4   4   3     2310.37     2373.62     27.07 o 
  -3   4   3     3827.40     3923.08     19.54 o 
  -2   4   3       13.46        4.65      2.38 o 
  -1   4   3     6355.15     6586.04     37.28 o 
   0   4   3      922.48      916.35      7.98 o 
   1   4   3       33.22       19.79      3.25 o 
   2   4   3      502.98      521.14     21.84 o 
   3   4   3     1929.13     1934.50     23.28 o 
   4   4   3       25.58       17.81      7.38 o 
   5   4   3       10.02       12.89      4.91 o 
   6   4   3       38.13       31.78      9.21 o 
   7   4   3      522.66      561.49     17.03 o 
   8   4   3        3.94       17.52      8.13 o 
  -9   5   3       15.40       12.73      7.60 o 
  -8   5   3        1.18       11.20      7.58 o 
  -7   5   3        3.89        6.81      4.40 o 
  -6   5   3      241.95      232.98     18.58 o 
  -5   5   3       55.13       68.55     11.41 o 
  -4   5   3       63.79       59.28      5.13 o 
  -3   5   3     1156.24     1254.98     23.48 o 
  -2   5   3     7818.97     8143.46     29.27 o 
  -1   5   3      301.52      320.53      6.42 o 
   0   5   3     1180.45     1181.55     12.53 o 
   1   5   3     1975.92     2026.39     20.18 o 
   2   5   3     2728.94     2720.38     33.35 o 
   3   5   3       42.62       57.74      8.59 o 
   4   5   3     2154.05     2148.58     32.49 o 
   5   5   3      271.94      236.55     31.30 o 
   6   5   3        5.05        6.74      5.96 o 
   7   5   3       45.82       39.12      9.00 o 
   8   5   3      215.75      174.25     36.03 o 
  -8   6   3       20.77       15.91     10.18 o 
  -7   6   3       14.59       12.88      6.09 o 
  -6   6   3      450.02      416.92     31.71 o 
  -5   6   3      359.24      343.04     10.08 o 
  -4   6   3       64.29       74.78      7.82 o 
  -3   6   3      104.16      119.05     10.56 o 
  -2   6   3       42.39       32.13      4.34 o 
  -1   6   3     3896.86     4050.92     25.67 o 
   0   6   3      462.63      472.43     12.32 o 
   1   6   3     1146.30     1139.62     17.07 o 
   2   6   3      384.51      442.07     15.17 o 
   3   6   3     3082.74     3091.14     26.87 o 
   4   6   3       16.68       14.96      3.22 o 
   5   6   3      363.86      331.85     20.82 o 
   6   6   3       10.10        8.50      4.46 o 
   7   6   3       63.90       61.83     11.31 o 
   8   6   3        1.81        6.37      7.04 o 
  -8   7   3       23.09       18.39      7.88 o 
  -7   7   3       26.34       21.61      8.80 o 
  -6   7   3     1986.35     2047.73     28.43 o 
  -5   7   3      216.18      201.38     20.17 o 
  -4   7   3       20.51       22.15      5.03 o 
  -3   7   3      119.01      123.73     11.61 o 
  -2   7   3     2682.13     2791.27     27.06 o 
  -1   7   3        1.37        8.21      3.24 o 
   0   7   3      865.53      792.43     15.74 o 
   1   7   3        4.90       17.76      5.55 o 
   2   7   3     1063.04     1031.57     18.52 o 
   3   7   3      159.30      140.06     23.79 o 
   4   7   3     1084.06     1066.78     22.45 o 
   5   7   3        1.64       10.79      5.81 o 
   6   7   3        2.67       15.20      4.75 o 
   7   7   3       18.83       20.48      6.81 o 
   8   7   3      202.21      222.85     25.51 o 
  -8   8   3       55.13       33.92     11.87 o 
  -7   8   3      327.64      312.48     25.31 o 
  -6   8   3      842.91      813.51     25.15 o 
  -5   8   3      811.89      851.40     27.99 o 
  -4   8   3        3.19        5.75      2.74 o 
  -3   8   3      877.72      898.62     20.29 o 
  -2   8   3       18.12       10.86      4.86 o 
  -1   8   3      249.90      231.74     11.97 o 
   0   8   3        0.66        3.40      3.76 o 
   1   8   3      186.05      196.83     11.90 o 
   2   8   3      635.55      549.39     22.39 o 
   3   8   3     1217.47     1234.29     25.84 o 
   4   8   3      411.03      383.07      9.97 o 
   5   8   3      351.92      340.37     22.41 o 
   6   8   3      171.59      145.30     22.18 o 
   7   8   3      113.81      120.79     21.39 o 
  -8   9   3       53.50       36.10     12.89 o 
  -7   9   3        4.52       10.51      6.96 o 
  -6   9   3      468.86      438.93     29.74 o 
  -5   9   3      578.85      588.43     15.54 o 
  -4   9   3      326.47      348.93     11.43 o 
  -3   9   3      239.07      238.44     16.06 o 
  -2   9   3      288.19      311.22     13.02 o 
  -1   9   3      422.86      427.54     12.71 o 
   0   9   3       58.15       72.67      9.73 o 
   1   9   3      361.27      415.00     18.37 o 
   2   9   3      601.28      529.73     26.22 o 
   3   9   3       30.91       16.31      7.53 o 
   4   9   3      783.11      803.59     32.67 o 
   5   9   3      262.39      298.34     27.67 o 
   6   9   3      117.76       76.69     18.64 o 
   7   9   3        8.02        8.11      6.38 o 
  -7  10   3      344.51      379.23     20.41 o 
  -6  10   3        3.24       19.06      7.09 o 
  -5  10   3      858.11      813.55     19.04 o 
  -4  10   3      128.29      123.26     13.96 o 
  -3  10   3      586.96      587.07     17.94 o 
  -2  10   3     1303.49     1296.97     24.21 o 
  -1  10   3      569.97      560.37     27.30 o 
   0  10   3      136.19      144.99     21.59 o 
   1  10   3      900.65      939.02     24.62 o 
   2  10   3       15.83       19.56      7.90 o 
   3  10   3        5.03        9.43      6.04 o 
   4  10   3        1.65       16.37      5.88 o 
   5  10   3      816.17      810.77     34.71 o 
   6  10   3        4.67       17.81      6.80 o 
   7  10   3       27.22       25.47      8.30 o 
  -7  11   3       44.46       49.49     15.68 o 
  -6  11   3       52.97       49.43      9.38 o 
  -5  11   3      105.60       98.13     21.60 o 
  -4  11   3      507.38      478.90     28.99 o 
  -3  11   3      862.43      802.77     23.20 o 
  -2  11   3     1225.75     1251.49     29.21 o 
  -1  11   3      102.41       86.30     12.49 o 
   0  11   3      589.81      598.96     17.02 o 
   1  11   3       37.76       36.65     11.03 o 
   2  11   3      112.11      110.40     13.89 o 
   3  11   3        0.09        4.93      4.82 o 
   4  11   3      378.96      382.88     27.32 o 
   5  11   3       22.82       30.18      9.34 o 
   6  11   3      139.14      137.51     23.08 o 
  -6  12   3       12.91       25.09     10.06 o 
  -5  12   3       40.59       50.29     11.59 o 
  -4  12   3       14.56       15.29      5.04 o 
  -3  12   3      870.05      915.10     26.25 o 
  -2  12   3      254.58      235.47     14.88 o 
  -1  12   3        4.08       12.93      5.32 o 
   0  12   3      376.46      364.02     26.31 o 
   1  12   3     1381.75     1430.92     33.91 o 
   2  12   3        6.77       17.07     11.26 o 
   3  12   3        2.21       11.03      5.53 o 
   4  12   3        6.68       12.22      5.78 o 
   5  12   3      413.79      422.73     29.59 o 
   6  12   3       50.13       30.28     10.12 o 
  -6  13   3        5.71       12.05      5.86 o 
  -5  13   3        6.27        9.80      4.76 o 
  -4  13   3      324.29      341.69     19.40 o 
  -3  13   3       47.71       39.71     11.74 o 
  -2  13   3      147.43      126.31     21.88 o 
  -1  13   3        1.38       14.78      8.46 o 
   0  13   3      269.46      337.13     32.65 o 
   1  13   3       40.20       42.36      9.92 o 
   2  13   3      499.80      484.83     18.12 o 
   3  13   3       33.52       33.87     10.61 o 
   4  13   3       89.49      126.85     13.47 o 
   5  13   3      258.88      261.33     26.96 o 
  -5  14   3       50.26       35.02     12.28 o 
  -4  14   3       33.87       18.83      7.26 o 
  -3  14   3       62.72       57.38     13.26 o 
  -2  14   3       21.93       16.50      7.40 o 
  -1  14   3      128.73      110.74     12.02 o 
   0  14   3      460.86      463.95     23.14 o 
   1  14   3      317.95      368.78     27.08 o 
   2  14   3       51.77       43.92     10.46 o 
   3  14   3        2.00        7.76      6.94 o 
   4  14   3        1.05        6.92      7.53 o 
   5  14   3      318.95      376.96     27.04 o 
  -4  15   3      225.79      233.56     23.53 o 
  -3  15   3        8.46       23.96      7.61 o 
  -2  15   3       83.37       83.64     17.65 o 
  -1  15   3       93.57       64.52     10.66 o 
   0  15   3       91.71       73.22     13.03 o 
   1  15   3       44.94       81.22     19.64 o 
   2  15   3        6.11       20.39      9.75 o 
   3  15   3       63.91       57.13     11.37 o 
   4  15   3        5.08        9.20      6.26 o 
  -3  16   3      229.34      259.48     45.13 o 
  -2  16   3       21.99       27.74     10.64 o 
  -1  16   3      239.68      236.78     23.86 o 
   0  16   3       60.73       60.14     15.40 o 
   1  16   3       44.73       38.40     12.43 o 
   2  16   3        0.67        9.05      7.40 o 
   3  16   3       70.92       42.09     10.78 o 
  -2  17   3      147.27      151.72     22.31 o 
  -1  17   3       66.30       70.54     14.09 o 
   0  17   3      160.87      120.12     30.09 o 
   1  17   3        0.24       16.66      7.67 o 
  -8   0   4        5.83       11.79     10.34 o 
  -6   0   4      687.64      736.86     23.89 o 
  -4   0   4     1661.21     1855.04     72.36 o 
  -2   0   4     2433.84     2204.41     18.14 o 
   0   0   4      922.36      816.09     15.50 o 
   2   0   4        8.16        4.01      4.63 o 
   4   0   4     2208.24     2168.28     63.82 o 
   6   0   4      853.63      896.90     67.42 o 
   8   0   4      466.43      431.97     34.93 o 
  -9   1   4      155.11       95.65     28.41 o 
  -8   1   4        0.02       11.03      4.48 o 
  -7   1   4       20.27       24.33      7.27 o 
  -6   1   4        8.00       11.63      4.86 o 
  -5   1   4     2087.82     2074.93     29.26 o 
  -4   1   4      109.89       97.71      9.53 o 
  -3   1   4     3232.21     3258.53     14.36 o 
  -2   1   4       94.95      101.70      5.12 o 
  -1   1   4       24.82       40.53      3.28 o 
   0   1   4      125.58      130.85      3.20 o 
   1   1   4     7849.86     8183.46     45.62 o 
   2   1   4      179.09      174.10      8.35 o 
   3   1   4      349.78      312.14      8.97 o 
   4   1   4        3.44        5.36      2.57 o 
   5   1   4      980.14     1033.90     15.37 o 
   6   1   4       69.48       75.50     10.57 o 
   7   1   4      924.94     1024.87     25.70 o 
   8   1   4      123.75      118.35     27.38 o 
  -9   2   4        8.99       11.26      9.80 o 
  -8   2   4       67.85       73.07     22.39 o 
  -7   2   4       10.99       12.94      7.38 o 
  -6   2   4      908.15      850.86     40.02 o 
  -5   2   4      697.15      716.77     18.81 o 
  -4   2   4      551.90      555.32      9.30 o 
  -3   2   4      423.53      435.88      7.25 o 
  -2   2   4     2576.91     2614.14     14.42 o 
  -1   2   4     2123.78     2311.66     18.20 o 
   0   2   4     2673.54     2787.99     20.44 o 
   1   2   4     1301.70     1404.09     11.70 o 
   2   2   4     4139.79     4245.71     28.87 o 
   3   2   4      297.71      291.35     18.93 o 
   4   2   4      818.12      837.50     31.05 o 
   5   2   4       41.64       46.00     10.49 o 
   6   2   4        4.27       14.15      6.14 o 
   7   2   4        0.22        9.88      6.45 o 
   8   2   4      653.10      630.55     25.13 o 
  -9   3   4       26.44       29.21     17.24 o 
  -8   3   4       90.89       69.35     13.81 o 
  -7   3   4       95.30      107.69     15.32 o 
  -6   3   4        3.38        9.17      4.65 o 
  -5   3   4      461.79      469.90     11.04 o 
  -4   3   4      434.99      408.62      9.44 o 
  -3   3   4      914.17      888.18     11.95 o 
  -2   3   4      404.86      418.82      6.96 o 
  -1   3   4     2062.12     2044.45     16.20 o 
   0   3   4        8.23       11.41      1.46 o 
   1   3   4     4745.15     4996.80     33.11 o 
   2   3   4      635.62      720.26     20.30 o 
   3   3   4       43.94       37.39      8.92 o 
   4   3   4      619.39      628.97     29.24 o 
   5   3   4       80.68       85.14     14.02 o 
   6   3   4      136.07      149.57     22.44 o 
   7   3   4       28.81       29.88      9.12 o 
   8   3   4        5.54        9.73      5.03 o 
  -8   4   4       74.47       67.71     18.88 o 
  -7   4   4       59.61       37.33     12.91 o 
  -6   4   4      187.48      242.57     18.50 o 
  -5   4   4       77.55       73.91     11.91 o 
  -4   4   4      473.94      493.29     12.01 o 
  -3   4   4        2.55        6.16      1.71 o 
  -2   4   4      938.11      942.90     14.23 o 
  -1   4   4      325.45      331.40      9.99 o 
   0   4   4     2492.76     2419.06     21.01 o 
   1   4   4      166.70      143.78      8.42 o 
   2   4   4     2342.60     2422.52     29.13 o 
   3   4   4       22.77       33.31      8.88 o 
   4   4   4        4.49        7.91      8.63 o 
   5   4   4       97.04       86.19     15.02 o 
   6   4   4      213.40      285.95     28.41 o 
   7   4   4        3.37       14.56      9.12 o 
   8   4   4      222.00      159.46     33.52 o 
  -8   5   4        0.20        1.92      5.74 o 
  -7   5   4      107.69      109.96     16.74 o 
  -6   5   4       15.57       19.41      5.23 o 
  -5   5   4      211.90      190.50     32.36 o 
  -4   5   4       69.78       66.31      7.05 o 
  -3   5   4      208.12      186.76      8.16 o 
  -2   5   4        5.41        3.14      2.45 o 
  -1   5   4      284.71      242.87      5.97 o 
   0   5   4      233.42      201.28      7.11 o 
   1   5   4     5290.99     5500.97     41.07 o 
   2   5   4        1.50        3.93      3.02 o 
   3   5   4      808.78      745.88     19.69 o 
   4   5   4      291.70      314.20     24.65 o 
   5   5   4       19.23       15.58      6.45 o 
   6   5   4        0.50       13.16      6.09 o 
   7   5   4      372.36      366.95     25.66 o 
   8   5   4       76.55       65.53     15.99 o 
  -8   6   4       81.10       71.81     14.25 o 
  -7   6   4        0.57       14.00      6.24 o 
  -6   6   4      148.80      141.06     24.64 o 
  -5   6   4       96.59       75.69      8.03 o 
  -4   6   4       27.70       31.98      5.14 o 
  -3   6   4      119.85      128.81      8.36 o 
  -2   6   4      550.89      510.91     10.08 o 
  -1   6   4      774.61      826.35     12.40 o 
   0   6   4      736.30      665.26     14.93 o 
   1   6   4       59.17       72.82      8.13 o 
   2   6   4      855.46      847.30     19.17 o 
   3   6   4      499.29      504.86     27.81 o 
   4   6   4      310.61      322.91     15.32 o 
   5   6   4        5.99        0.10      6.71 o 
   6   6   4      350.35      367.52     26.43 o 
   7   6   4       12.89       14.88      7.99 o 
  -8   7   4        5.83       11.09      7.82 o 
  -7   7   4      193.32      179.83     44.66 o 
  -6   7   4      674.19      625.15     20.35 o 
  -5   7   4      228.02      245.07     12.36 o 
  -4   7   4       21.16       19.12      4.13 o 
  -3   7   4     1543.79     1581.76     23.98 o 
  -2   7   4      135.47      139.34     10.64 o 
  -1   7   4     1426.00     1282.91     15.46 o 
   0   7   4      290.74      301.26      9.58 o 
   1   7   4       54.88       56.09      7.25 o 
   2   7   4       67.12       66.40      7.85 o 
   3   7   4      859.40      890.59     30.15 o 
   4   7   4      107.84       83.99     11.08 o 
   5   7   4      515.93      499.60     16.20 o 
   6   7   4       31.32       32.63      7.97 o 
   7   7   4      449.29      489.08     25.40 o 
  -8   8   4       72.28       41.95     11.71 o 
  -7   8   4       15.11       14.38      7.70 o 
  -6   8   4      116.67      116.88     24.72 o 
  -5   8   4      814.32      789.81     22.47 o 
  -4   8   4     3408.42     3554.36     32.46 o 
  -3   8   4        6.95        1.05      5.81 o 
  -2   8   4      285.79      265.21     12.07 o 
  -1   8   4      163.45      125.26     15.66 o 
   0   8   4     1397.62     1383.68     20.09 o 
   1   8   4      196.73      192.04     17.72 o 
   2   8   4     1802.40     1777.09     30.54 o 
   3   8   4       29.07       21.40      5.87 o 
   4   8   4       25.22       41.77     11.10 o 
   5   8   4       14.50        7.00      5.31 o 
   6   8   4      960.37      920.74     32.44 o 
   7   8   4       30.42       24.53      8.29 o 
  -7   9   4      181.91      152.66     47.63 o 
  -6   9   4       30.58        9.23      5.72 o 
  -5   9   4      625.90      673.10     21.06 o 
  -4   9   4      103.75       97.97     12.67 o 
  -3   9   4      179.19      188.71     27.13 o 
  -2   9   4       51.11       44.56      9.54 o 
  -1   9   4      900.70      951.16     24.91 o 
   0   9   4      437.79      424.18     14.54 o 
   1   9   4      814.81      825.06     21.40 o 
   2   9   4      274.47      257.90     13.80 o 
   3   9   4     1112.06     1152.65     32.23 o 
   4   9   4       83.68       95.27     14.81 o 
   5   9   4      119.83      107.21     21.59 o 
   6   9   4       12.88       10.22      5.32 o 
   7   9   4       34.72       36.55      8.68 o 
  -7  10   4       41.29       44.07     13.95 o 
  -6  10   4       54.58       58.75     14.84 o 
  -5  10   4       23.47       19.84      6.37 o 
  -4  10   4      585.75      627.71     32.90 o 
  -3  10   4        1.18       16.83      6.09 o 
  -2  10   4       51.28       59.01     10.34 o 
  -1  10   4       69.39       62.02     10.04 o 
   0  10   4      659.76      682.00     16.58 o 
   1  10   4       27.95       27.89      6.66 o 
   2  10   4     1068.71     1034.78     31.27 o 
   3  10   4      414.74      376.40     14.88 o 
   4  10   4      633.13      592.23     24.04 o 
   5  10   4       51.19       45.42     10.68 o 
   6  10   4      261.46      269.59     48.05 o 
  -7  11   4      227.16      188.31     58.64 o 
  -6  11   4       52.21       62.47     13.02 o 
  -5  11   4      202.14      154.05     35.93 o 
  -4  11   4        0.23        7.56      7.25 o 
  -3  11   4      113.99      114.28     19.80 o 
  -2  11   4       80.08       60.94      9.81 o 
  -1  11   4      474.50      496.46     18.47 o 
   0  11   4      327.80      345.34     16.31 o 
   1  11   4       44.73       32.76     10.84 o 
   2  11   4      235.51      187.55     25.90 o 
   3  11   4     1443.65     1466.39     26.97 o 
   4  11   4        2.48       11.96      7.25 o 
   5  11   4      192.38      159.61     33.50 o 
   6  11   4       24.11       23.93      6.73 o 
  -6  12   4       39.08       25.42     10.13 o 
  -5  12   4        6.22       18.30      6.57 o 
  -4  12   4      172.14      157.87     21.60 o 
  -3  12   4        1.19       10.20      5.72 o 
  -2  12   4      104.81       63.41      9.95 o 
  -1  12   4       66.27       54.94     13.47 o 
   0  12   4      440.42      418.35     30.68 o 
   1  12   4        4.93       10.56      5.99 o 
   2  12   4      152.24      146.89     22.20 o 
   3  12   4      153.83      141.78     21.97 o 
   4  12   4      186.75      153.25     27.20 o 
   5  12   4       31.82       33.54      7.98 o 
  -6  13   4        7.05       20.39      8.99 o 
  -5  13   4       20.06       26.37      9.63 o 
  -4  13   4      138.54      109.55     24.31 o 
  -3  13   4       37.08       43.40     12.53 o 
  -2  13   4        0.24       25.26      8.56 o 
  -1  13   4      387.93      401.80     25.40 o 
   0  13   4        6.91       14.68      9.42 o 
   1  13   4       62.31       52.79      9.12 o 
   2  13   4       85.21      103.52     15.04 o 
   3  13   4      344.19      335.75     23.43 o 
   4  13   4       26.37       23.47      6.54 o 
   5  13   4       91.07       71.08     17.14 o 
  -5  14   4       58.13       50.42     15.25 o 
  -4  14   4       65.19       37.74     14.04 o 
  -3  14   4        2.47       -1.04      5.89 o 
  -2  14   4      723.77      731.25     29.42 o 
  -1  14   4       90.36       73.27     10.67 o 
   0  14   4      161.64      153.29     18.95 o 
   1  14   4        7.40        9.04      7.25 o 
   2  14   4       17.94       28.81      7.62 o 
   3  14   4       75.09       51.11      9.09 o 
   4  14   4      231.04      232.08     34.71 o 
  -4  15   4       12.95       24.27      6.38 o 
  -3  15   4       54.58       63.22     10.72 o 
  -2  15   4       67.48       59.59     12.35 o 
  -1  15   4      327.57      376.18     16.91 o 
   0  15   4       84.57       85.27     14.64 o 
   1  15   4        4.14       19.33      6.67 o 
   2  15   4        0.32       12.84     10.22 o 
   3  15   4       27.93       17.71      6.07 o 
  -3  16   4        0.67        4.59      6.32 o 
  -2  16   4      127.93      135.98     17.90 o 
  -1  16   4        0.31        4.25      5.44 o 
   0  16   4       66.34       98.13     21.39 o 
   1  16   4       40.79       40.39     10.38 o 
   2  16   4      163.16      129.29     31.88 o 
  -7   0   5      437.92      430.86     39.00 o 
  -5   0   5     1640.66     1600.05     42.06 o 
  -3   0   5      218.63      205.43      8.57 o 
  -1   0   5     1191.10     1170.46     12.06 o 
   1   0   5        8.59       29.39      8.90 o 
   3   0   5       12.04       19.38      7.81 o 
   5   0   5      492.96      540.46     41.99 o 
   7   0   5      186.40      172.49     53.58 o 
  -8   1   5      134.70      109.94     24.68 o 
  -7   1   5      424.80      442.73     34.20 o 
  -6   1   5      294.84      297.93     19.97 o 
  -5   1   5       31.71       29.01      4.08 o 
  -4   1   5     1625.28     1620.51     21.36 o 
  -3   1   5      400.06      374.58      6.67 o 
  -2   1   5      483.68      456.22      6.33 o 
  -1   1   5      574.31      565.49      8.97 o 
   0   1   5     2902.73     2840.72     15.74 o 
   1   1   5      166.81      174.72      8.47 o 
   2   1   5     1507.18     1390.04     23.65 o 
   3   1   5      648.13      711.66     33.31 o 
   4   1   5      303.82      283.57     12.23 o 
   5   1   5      130.82      156.24     21.27 o 
   6   1   5     1793.62     1918.17     28.94 o 
   7   1   5        1.71       16.52      6.22 o 
   8   1   5      108.14      103.05     35.92 o 
  -8   2   5       44.24       26.08      8.57 o 
  -7   2   5      385.32      407.48     18.28 o 
  -6   2   5        4.58        7.09     10.68 o 
  -5   2   5      246.49      219.24      7.67 o 
  -4   2   5      115.75      125.29      8.86 o 
  -3   2   5      227.38      226.63      9.52 o 
  -2   2   5        2.00        3.96      1.46 o 
  -1   2   5     4194.97     4348.24     40.11 o 
   0   2   5     2089.85     2141.57     23.62 o 
   1   2   5     1767.05     1637.78     11.04 o 
   2   2   5     1127.62     1131.39     11.28 o 
   3   2   5     1062.00     1091.96     20.36 o 
   4   2   5        0.70       10.49      4.74 o 
   5   2   5     1183.46     1224.24     46.77 o 
   6   2   5      351.58      374.62     28.62 o 
   7   2   5      447.34      478.87     31.96 o 
  -8   3   5      218.83      193.59     49.07 o 
  -7   3   5        5.87        7.96      5.82 o 
  -6   3   5      204.35      214.30     30.69 o 
  -5   3   5       38.38       32.55      4.81 o 
  -4   3   5      570.42      579.09     17.79 o 
  -3   3   5      829.80      905.43     17.53 o 
  -2   3   5      801.10      757.34     10.19 o 
  -1   3   5       87.77       95.53      7.90 o 
   0   3   5      275.30      259.82      8.01 o 
   1   3   5       36.06       41.47      3.70 o 
   2   3   5      671.11      552.12     12.69 o 
   3   3   5      151.49      169.10     15.90 o 
   4   3   5      741.23      740.60     20.31 o 
   5   3   5        5.30       10.20      5.90 o 
   6   3   5      107.80      133.12     23.51 o 
   7   3   5       23.23       20.14      5.02 o 
  -8   4   5        7.82       16.20      6.92 o 
  -7   4   5      327.48      371.08     38.31 o 
  -6   4   5       20.01       17.08      6.26 o 
  -5   4   5     1068.94     1124.65     19.37 o 
  -4   4   5       46.21       51.25      5.10 o 
  -3   4   5      194.46      186.20      4.87 o 
  -2   4   5      176.57      189.57      7.85 o 
  -1   4   5     3728.40     3796.46     75.23 o 
   0   4   5       57.71       51.47      9.68 o 
   1   4   5     1082.54     1090.14     15.11 o 
   2   4   5      438.92      421.02     22.09 o 
   3   4   5      958.79     1004.72     26.15 o 
   4   4   5      662.12      655.57     30.21 o 
   5   4   5     1523.62     1551.68     25.71 o 
   6   4   5      428.26      385.73     36.76 o 
   7   4   5      105.41      109.64     20.58 o 
  -8   5   5      247.97      237.91     32.39 o 
  -7   5   5       33.16       32.01     11.18 o 
  -6   5   5      890.08      955.59     18.16 o 
  -5   5   5      245.77      248.12     17.21 o 
  -4   5   5       65.59       72.63      6.88 o 
  -3   5   5      317.47      305.54      7.38 o 
  -2   5   5     1540.10     1551.17     16.81 o 
  -1   5   5     1101.14     1131.17     21.20 o 
   0   5   5     4326.90     4536.24     36.87 o 
   1   5   5      260.62      286.39      9.67 o 
   2   5   5      177.04      170.04      9.67 o 
   3   5   5        1.39        4.17      6.02 o 
   4   5   5      608.69      597.76     42.33 o 
   5   5   5       61.75       76.84     11.16 o 
   6   5   5       60.92       25.47     10.64 o 
   7   5   5        9.36       17.53      7.16 o 
  -8   6   5       19.89       15.40     12.07 o 
  -7   6   5      653.32      680.84     32.32 o 
  -6   6   5      425.91      472.73     19.54 o 
  -5   6   5       45.63       68.33     13.19 o 
  -4   6   5       41.38       41.20      6.69 o 
  -3   6   5      442.08      448.87     13.18 o 
  -2   6   5      356.21      358.27     12.27 o 
  -1   6   5     1595.72     1582.07     22.77 o 
   0   6   5        0.09        2.35      1.43 o 
   1   6   5      361.54      324.53     17.27 o 
   2   6   5      870.74      945.75     27.04 o 
   3   6   5      462.41      525.90     20.73 o 
   4   6   5      532.47      558.67     23.84 o 
   5   6   5       36.46       31.12      7.91 o 
   6   6   5      252.88      268.61     41.57 o 
   7   6   5        6.01       12.57      5.36 o 
  -8   7   5       29.99       21.68      9.06 o 
  -7   7   5      156.19      127.29     30.66 o 
  -6   7   5      428.25      506.79     36.02 o 
  -5   7   5       29.26       43.00     13.32 o 
  -4   7   5       61.66       55.31      9.42 o 
  -3   7   5       42.50       49.60      6.67 o 
  -2   7   5     1217.94     1189.87     20.72 o 
  -1   7   5      200.40      214.10      7.27 o 
   0   7   5     1257.69     1260.09     27.94 o 
   1   7   5      528.62      496.28     14.76 o 
   2   7   5      979.07      970.98     24.22 o 
   3   7   5      570.64      520.83     19.94 o 
   4   7   5     1002.23     1040.48     24.58 o 
   5   7   5        9.32       19.29     10.89 o 
   6   7   5       50.70       45.88     10.52 o 
   7   7   5       48.37       26.81      8.29 o 
  -7   8   5       58.41       44.64     14.03 o 
  -6   8   5       28.06       29.17     14.32 o 
  -5   8   5      186.98      161.08     20.91 o 
  -4   8   5      220.37      232.20     11.54 o 
  -3   8   5      104.75      133.55     13.18 o 
  -2   8   5      688.98      682.15     13.94 o 
  -1   8   5     1070.27     1145.06     17.87 o 
   0   8   5       79.48       72.03      7.48 o 
   1   8   5     1176.79     1139.11     19.37 o 
   2   8   5      171.26      182.93     16.55 o 
   3   8   5      253.00      286.77     18.07 o 
   4   8   5       31.49       26.29      9.58 o 
   5   8   5      682.92      666.62     22.87 o 
   6   8   5      153.29      136.98     21.45 o 
  -7   9   5       67.84       49.43     13.63 o 
  -6   9   5      109.05      118.45     18.27 o 
  -5   9   5       30.63       18.46     12.78 o 
  -4   9   5       44.09       36.78      7.21 o 
  -3   9   5       49.69       41.77      8.18 o 
  -2   9   5      950.95      971.51     17.36 o 
  -1   9   5      247.25      243.87      9.98 o 
   0   9   5      399.94      408.05     19.75 o 
   1   9   5      514.97      515.69     20.21 o 
   2   9   5      184.14      146.30     13.76 o 
   3   9   5        5.20        9.03      6.02 o 
   4   9   5      437.04      401.16     23.25 o 
   5   9   5      146.42       97.36     23.45 o 
   6   9   5       64.61       54.43      9.49 o 
  -7  10   5       12.35        8.06     10.30 o 
  -6  10   5        0.01       14.33      7.98 o 
  -5  10   5      131.98      152.94     30.01 o 
  -4  10   5       44.52       28.67      6.99 o 
  -3  10   5     1190.32     1191.63     24.72 o 
  -2  10   5       84.65       79.42     12.46 o 
  -1  10   5       77.60       81.22     14.88 o 
   0  10   5      694.27      663.20     20.68 o 
   1  10   5      733.35      769.08     24.57 o 
   2  10   5      445.87      413.11     20.96 o 
   3  10   5      673.05      681.53     30.00 o 
   4  10   5      203.86      207.73     18.93 o 
   5  10   5      269.27      249.57     39.33 o 
   6  10   5        0.13        9.31      6.11 o 
  -6  11   5      249.73      245.68     21.65 o 
  -5  11   5       55.55       64.36     10.58 o 
  -4  11   5      504.56      533.48     14.54 o 
  -3  11   5        2.40        7.39      4.59 o 
  -2  11   5      749.94      774.04     20.65 o 
  -1  11   5       44.80       29.87      5.96 o 
   0  11   5       34.04       33.30      8.41 o 
   1  11   5      212.57      243.47     14.77 o 
   2  11   5      194.05      212.64     18.26 o 
   3  11   5       46.64       43.44      6.96 o 
   4  11   5       64.55       32.67     10.05 o 
   5  11   5       28.53       21.34      6.10 o 
  -6  12   5        0.90        8.33      5.67 o 
  -5  12   5      107.17      103.77     23.00 o 
  -4  12   5        1.36        6.78      4.87 o 
  -3  12   5      280.87      281.07     11.32 o 
  -2  12   5       28.32       29.78      8.39 o 
  -1  12   5      210.71      216.64     14.51 o 
   0  12   5        7.10       14.70      5.10 o 
   1  12   5      251.25      248.36     28.70 o 
   2  12   5       52.45       36.39      9.98 o 
   3  12   5        6.09       13.39      5.21 o 
   4  12   5      116.38       81.01     17.76 o 
   5  12   5       20.09       20.87      8.67 o 
  -5  13   5        7.92       11.68      7.10 o 
  -4  13   5       63.04       40.98      8.07 o 
  -3  13   5       13.93       12.23      6.65 o 
  -2  13   5      121.48      112.85     21.90 o 
  -1  13   5        1.01        6.64      6.63 o 
   0  13   5      999.78     1025.80     21.84 o 
   1  13   5       13.35       17.82      4.37 o 
   2  13   5      687.61      704.42     18.89 o 
   3  13   5       16.16        7.20      4.78 o 
   4  13   5       56.16       40.21     11.12 o 
  -4  14   5        8.67       20.94      7.48 o 
  -3  14   5      140.32      107.24     19.70 o 
  -2  14   5        7.84        8.19      5.03 o 
  -1  14   5       42.13       42.30      9.01 o 
   0  14   5       24.11       20.72      8.75 o 
   1  14   5      754.18      728.18     28.39 o 
   2  14   5        5.86        4.27      5.31 o 
   3  14   5      232.34      202.79     29.80 o 
  -3  15   5        3.64       18.58      9.35 o 
  -2  15   5       37.01       38.85     11.99 o 
  -1  15   5      225.70      217.39     23.76 o 
   0  15   5      109.19       94.25     16.38 o 
   1  15   5      113.60       96.46     20.47 o 
   2  15   5      106.72       83.89     23.17 o 
  -2  16   5        3.23        3.90      7.31 o 
  -1  16   5      121.74       84.86     24.77 o 
   0  16   5        2.30       17.97     12.57 o 
   1  16   5      162.44      119.15     31.27 o 
  -8   0   6      103.82       97.80     30.26 o 
  -6   0   6       71.30       71.75     20.70 o 
  -4   0   6      332.16      308.13     18.17 o 
  -2   0   6     1625.17     1536.60     39.70 o 
   0   0   6       16.47        6.48      5.53 o 
   2   0   6     1012.76     1080.33     29.06 o 
   4   0   6       13.41       14.66     24.44 o 
   6   0   6      817.06      829.10     46.07 o 
  -8   1   6        9.71       19.44      7.66 o 
  -7   1   6      249.76      267.06     42.30 o 
  -6   1   6        0.15        1.25      5.62 o 
  -5   1   6        9.04       10.44      3.56 o 
  -4   1   6       20.54       21.44      2.97 o 
  -3   1   6     3741.32     3820.60     24.62 o 
  -2   1   6     1347.32     1296.05     10.53 o 
  -1   1   6      651.62      611.32      9.67 o 
   0   1   6       33.18       40.23      4.14 o 
   1   1   6      840.10      779.95     18.98 o 
   2   1   6        8.42       17.39      5.20 o 
   3   1   6      964.38      981.34     32.54 o 
   4   1   6      463.39      469.49     19.89 o 
   5   1   6      499.60      494.18     29.84 o 
   6   1   6        2.66       17.49      7.34 o 
   7   1   6      134.94       99.58     17.77 o 
  -8   2   6      312.22      353.25     21.62 o 
  -7   2   6       14.39       20.88      6.94 o 
  -6   2   6       15.80       23.07      5.54 o 
  -5   2   6        9.12        7.93      3.69 o 
  -4   2   6      547.74      537.65      9.63 o 
  -3   2   6      294.51      319.57      6.36 o 
  -2   2   6     1861.48     1865.37     26.25 o 
  -1   2   6      625.43      652.49     10.79 o 
   0   2   6      634.71      601.23     14.87 o 
   1   2   6      544.69      527.13     10.52 o 
   2   2   6     1935.15     1919.97     27.61 o 
   3   2   6      202.92      226.15     21.72 o 
   4   2   6      108.00      119.19     14.14 o 
   5   2   6        0.57       10.65      7.10 o 
   6   2   6      562.26      616.03     24.07 o 
   7   2   6        0.33       10.30      7.69 o 
  -8   3   6      174.47      153.57     37.31 o 
  -7   3   6      297.50      243.06     18.37 o 
  -6   3   6      146.59      130.04     25.23 o 
  -5   3   6       56.50       76.79     11.93 o 
  -4   3   6        2.69        2.93      1.45 o 
  -3   3   6      411.88      425.44      8.07 o 
  -2   3   6        0.38        4.89      2.95 o 
  -1   3   6      263.23      226.44      8.09 o 
   0   3   6      146.35      154.20     16.51 o 
   1   3   6     1102.13     1146.96     15.25 o 
   2   3   6      403.56      396.15      9.35 o 
   3   3   6      531.04      585.51     29.96 o 
   4   3   6      896.19      889.12     25.04 o 
   5   3   6       77.08       91.27     19.21 o 
   6   3   6        7.17       21.88      7.30 o 
   7   3   6      336.12      383.16     20.11 o 
  -8   4   6      268.63      215.54     34.36 o 
  -7   4   6       84.37       79.36     15.18 o 
  -6   4   6      497.87      537.85     31.23 o 
  -5   4   6       79.15       69.21     16.95 o 
  -4   4   6      105.71      124.93     13.22 o 
  -3   4   6       33.70       24.38      3.53 o 
  -2   4   6      956.82      990.99     17.60 o 
  -1   4   6      398.80      413.83     16.37 o 
   0   4   6     2945.76     2977.36     54.74 o 
   1   4   6        9.50        9.50      4.39 o 
   2   4   6     1178.73     1249.25     19.44 o 
   3   4   6      606.88      557.67     50.52 o 
   4   4   6     1301.33     1372.04     36.90 o 
   5   4   6      398.02      419.17     20.52 o 
   6   4   6      271.48      304.64     24.35 o 
   7   4   6        0.01        5.64      6.84 o 
  -8   5   6        0.01       17.11      7.53 o 
  -7   5   6       34.15       28.31      8.75 o 
  -6   5   6      191.37      149.24     31.44 o 
  -5   5   6      199.72      202.32     22.88 o 
  -4   5   6      397.35      418.56     14.35 o 
  -3   5   6      340.45      347.44      7.34 o 
  -2   5   6      140.24      160.04     19.02 o 
  -1   5   6     3494.26     3561.47     69.06 o 
   0   5   6      520.34      511.17     41.60 o 
   1   5   6     1092.11     1085.37     18.73 o 
   2   5   6       25.22       23.46      3.90 o 
   3   5   6     2189.10     2245.77     58.26 o 
   4   5   6      590.15      596.18     24.43 o 
   5   5   6      389.38      414.00     21.89 o 
   6   5   6      353.07      341.38     18.93 o 
   7   5   6       46.32       35.92     13.34 o 
  -7   6   6        3.97       10.52      7.59 o 
  -6   6   6        2.65       18.42      6.49 o 
  -5   6   6       29.07       24.63      7.00 o 
  -4   6   6      904.38      936.85     19.93 o 
  -3   6   6      317.36      320.15      9.60 o 
  -2   6   6      198.61      218.78      7.89 o 
  -1   6   6      472.61      508.34     15.60 o 
   0   6   6     1555.96     1486.27     27.66 o 
   1   6   6      122.89      103.07      9.67 o 
   2   6   6      851.05      847.65     14.52 o 
   3   6   6       92.67       94.89     17.53 o 
   4   6   6      363.85      355.43     27.48 o 
   5   6   6       19.66       22.88      6.78 o 
   6   6   6       72.44       56.54     15.77 o 
  -7   7   6       35.28       62.99     10.47 o 
  -6   7   6      139.47      107.64     29.33 o 
  -5   7   6      962.33      992.42     27.98 o 
  -4   7   6       17.67       10.59      3.95 o 
  -3   7   6      302.21      333.17     25.09 o 
  -2   7   6      617.48      586.75     10.83 o 
  -1   7   6     1055.89     1033.93     20.93 o 
   0   7   6       56.97       41.68      5.93 o 
   1   7   6      436.96      430.96     16.77 o 
   2   7   6      156.53      113.49     13.84 o 
   3   7   6      531.73      488.90     43.69 o 
   4   7   6       73.07       64.09     16.84 o 
   5   7   6      392.94      381.20     26.61 o 
   6   7   6       51.32       31.46      9.65 o 
  -7   8   6        9.34       12.57      6.66 o 
  -6   8   6      144.14      114.40     26.40 o 
  -5   8   6        0.11        7.76      5.08 o 
  -4   8   6      540.38      558.10     19.53 o 
  -3   8   6       43.77       52.79      9.52 o 
  -2   8   6      396.91      398.19     18.19 o 
  -1   8   6       22.80       20.76      3.51 o 
   0   8   6      116.88      103.09      8.64 o 
   1   8   6       25.18        9.55      5.38 o 
   2   8   6       28.72       20.39      9.37 o 
   3   8   6      243.72      298.72     33.09 o 
   4   8   6      831.35      851.76     39.13 o 
   5   8   6        4.46       10.00      4.04 o 
   6   8   6      103.64       98.02     18.21 o 
  -7   9   6       10.38       32.46     20.74 o 
  -6   9   6       25.71       25.61      5.15 o 
  -5   9   6      126.19      111.03     26.01 o 
  -4   9   6        4.31        6.03      3.23 o 
  -3   9   6      469.36      450.78     21.70 o 
  -2   9   6       50.48       45.85      6.91 o 
  -1   9   6      135.75      135.95     18.26 o 
   0   9   6      249.91      262.94     19.96 o 
   1   9   6       37.09       37.04     13.14 o 
   2   9   6       76.00       85.62     17.07 o 
   3   9   6        3.84       12.45      5.76 o 
   4   9   6       69.76       44.31     12.22 o 
   5   9   6       19.89       30.08      6.94 o 
  -6  10   6       32.23       40.00     13.34 o 
  -5  10   6        9.93       16.91      5.06 o 
  -4  10   6      401.57      417.11     14.53 o 
  -3  10   6      120.32      104.43     18.76 o 
  -2  10   6      450.07      433.97     17.74 o 
  -1  10   6       88.15       83.80     12.67 o 
   0  10   6      657.16      601.22     19.49 o 
   1  10   6      170.46      161.07     24.04 o 
   2  10   6      259.61      283.34     24.03 o 
   3  10   6      308.81      305.97     28.50 o 
   4  10   6       12.92       26.84      8.18 o 
   5  10   6       22.42       24.72      8.30 o 
  -6  11   6        3.93        6.09      2.72 o 
  -5  11   6       31.63       23.16     11.51 o 
  -4  11   6        1.70        1.82      3.86 o 
  -3  11   6      444.20      583.97     79.87 o 
  -2  11   6      160.09      120.98     18.86 o 
  -1  11   6      126.51      123.03     20.02 o 
   0  11   6      198.30      164.14     17.51 o 
   1  11   6      587.66      511.61     43.53 o 
   2  11   6       33.41       32.71      9.74 o 
   3  11   6       44.48       43.75      9.92 o 
   4  11   6       30.12       42.00     10.30 o 
   5  11   6      197.03      189.97     47.61 o 
  -5  12   6        5.44       25.12     10.58 o 
  -4  12   6      138.97      115.32     35.97 o 
  -3  12   6       16.96       13.94      4.72 o 
  -2  12   6      627.38      653.16     62.44 o 
  -1  12   6       25.12       25.16     13.01 o 
   0  12   6       40.77       41.28     11.92 o 
   1  12   6       24.42       18.68      7.07 o 
   2  12   6      378.02      378.78     40.11 o 
   3  12   6      372.80      372.93     27.37 o 
   4  12   6      155.61      159.41     26.11 o 
  -4  13   6      112.10       58.58     31.78 o 
  -3  13   6      334.35      329.51     38.45 o 
  -2  13   6       33.40       30.92     12.16 o 
  -1  13   6      301.10      314.29     24.05 o 
   0  13   6      117.12       87.93     25.21 o 
   1  13   6      449.30      480.37     21.12 o 
   2  13   6      108.14      104.20     25.08 o 
   3  13   6      175.91      136.58     27.80 o 
  -3  14   6        6.23        7.02      8.03 o 
  -2  14   6       79.85       60.33     15.10 o 
  -1  14   6       85.32       85.59     16.81 o 
   0  14   6       15.22       22.30      8.78 o 
   1  14   6      233.79      232.28     32.65 o 
   2  14   6      197.41      208.37     23.72 o 
  -2  15   6       18.37       16.94      8.69 o 
  -1  15   6        2.30        6.51      6.20 o 
   0  15   6       46.10       30.65     10.69 o 
   1  15   6       47.10       41.95     16.32 o 
  -7   0   7       49.77       39.06     13.28 o 
  -5   0   7       54.09       37.21     25.15 o 
  -3   0   7     1960.92     1982.46     21.97 o 
  -1   0   7     1042.17     1050.62     17.56 o 
   1   0   7     1815.00     2018.34     29.68 o 
   3   0   7       44.44       73.13     19.05 o 
   5   0   7      825.12      872.26     28.76 o 
  -8   1   7       22.78       30.09      8.67 o 
  -7   1   7       39.81       30.45      6.51 o 
  -6   1   7       41.86       32.91     10.08 o 
  -5   1   7        3.98        9.05      5.05 o 
  -4   1   7      671.32      718.87     15.26 o 
  -3   1   7        9.73       10.95      2.46 o 
  -2   1   7     1153.09     1131.20     11.26 o 
  -1   1   7       50.20       46.67      5.38 o 
   0   1   7     2159.84     2273.85     18.07 o 
   1   1   7      337.57      322.63      6.64 o 
   2   1   7        8.16        3.56      3.34 o 
   3   1   7      551.34      574.96     18.19 o 
   4   1   7      660.17      665.51     20.72 o 
   5   1   7       49.03       37.83      8.15 o 
   6   1   7        6.32       10.20      8.59 o 
  -8   2   7        3.27        7.49      4.48 o 
  -7   2   7        7.72       16.11      4.74 o 
  -6   2   7       35.43       23.77      5.11 o 
  -5   2   7      552.37      538.59     16.71 o 
  -4   2   7      182.49      189.36     13.19 o 
  -3   2   7     1517.01     1540.77     17.52 o 
  -2   2   7      395.52      413.63     10.28 o 
  -1   2   7      638.99      622.55     10.73 o 
   0   2   7      298.28      261.43      8.27 o 
   1   2   7     2122.58     2094.02     21.25 o 
   2   2   7        0.74        2.71      4.31 o 
   3   2   7       13.95       10.26      5.61 o 
   4   2   7       61.99       44.76      8.40 o 
   5   2   7      254.29      241.54     29.74 o 
   6   2   7       13.34        6.83      5.34 o 
  -7   3   7        0.21       10.36      5.89 o 
  -6   3   7      323.69      378.48     25.82 o 
  -5   3   7      158.86      164.76     13.24 o 
  -4   3   7      755.09      720.70     23.94 o 
  -3   3   7      381.41      392.14      8.75 o 
  -2   3   7      987.40      944.69     18.89 o 
  -1   3   7       72.92       73.53     11.38 o 
   0   3   7     1614.47     1623.54     40.61 o 
   1   3   7      375.62      370.54      7.03 o 
   2   3   7      179.13      181.03     14.93 o 
   3   3   7        1.79       14.49      4.39 o 
   4   3   7     1712.41     1727.83     32.34 o 
   5   3   7       19.00       14.68      4.56 o 
   6   3   7      331.40      316.90     30.21 o 
  -7   4   7       98.38      101.68     22.43 o 
  -6   4   7       42.83       43.14     12.47 o 
  -5   4   7      239.43      271.69     13.78 o 
  -4   4   7      459.58      408.81     12.16 o 
  -3   4   7      526.22      505.28     26.46 o 
  -2   4   7        6.20       10.31      4.38 o 
  -1   4   7      168.78      176.64     15.31 o 
   0   4   7      227.74      224.54     13.26 o 
   1   4   7       79.99       73.08      5.79 o 
   2   4   7      314.43      283.95     11.62 o 
   3   4   7     1356.30     1341.43     38.97 o 
   4   4   7       19.37       13.67      6.72 o 
   5   4   7      610.65      530.08     22.48 o 
   6   4   7        3.80       12.50      7.09 o 
  -7   5   7       58.25       43.71     19.07 o 
  -6   5   7      246.65      269.61     14.92 o 
  -5   5   7       11.74       13.55      5.10 o 
  -4   5   7       66.39       56.40      7.31 o 
  -3   5   7      180.83      185.00     10.70 o 
  -2   5   7      312.88      305.82     30.58 o 
  -1   5   7       53.38       30.52     15.42 o 
   0   5   7      138.99      121.32     20.73 o 
   1   5   7       22.36       18.71      5.47 o 
   2   5   7     1060.59     1109.76     26.89 o 
   3   5   7        1.58        7.77      5.51 o 
   4   5   7      730.55      726.91     20.33 o 
   5   5   7       98.37       78.92     14.70 o 
   6   5   7      234.66      174.84     27.77 o 
  -7   6   7       23.78       29.06     15.15 o 
  -6   6   7       30.73       35.05     19.32 o 
  -5   6   7      430.70      465.21     17.13 o 
  -4   6   7       78.06       75.96     21.29 o 
  -3   6   7        9.09        6.27      2.90 o 
  -2   6   7       18.04       16.99      5.59 o 
  -1   6   7     1178.50     1187.01     42.87 o 
   0   6   7      139.05      152.95     27.47 o 
   1   6   7      601.30      601.35     17.25 o 
   2   6   7      493.65      499.70     20.73 o 
   3   6   7      496.94      555.09     16.20 o 
   4   6   7       62.42       42.92      9.81 o 
   5   6   7      598.54      622.88     21.60 o 
   6   6   7       22.80       31.98      6.22 o 
  -7   7   7        4.27        2.95      7.32 o 
  -6   7   7      161.09      116.08     42.09 o 
  -5   7   7       21.80       26.55      9.39 o 
  -4   7   7       54.91       44.61     13.16 o 
  -3   7   7       35.84       36.98     10.16 o 
  -2   7   7      831.77      803.85     26.07 o 
  -1   7   7       45.00       32.70     10.23 o 
   0   7   7      168.08      195.71     25.75 o 
   1   7   7      934.05     1020.43     60.55 o 
   2   7   7      424.95      417.74     20.13 o 
   3   7   7      184.16      223.50     31.09 o 
   4   7   7       97.97      111.13     22.04 o 
   5   7   7       20.06       19.59      5.59 o 
  -6   8   7       27.12       16.97     12.71 o 
  -5   8   7      175.12      145.24     44.14 o 
  -4   8   7      152.24      138.36     40.84 o 
  -3   8   7      480.86      499.64     24.60 o 
  -2   8   7      401.04      350.71     18.02 o 
  -1   8   7     1189.84     1215.62     25.50 o 
   0   8   7       19.92       17.05      9.65 o 
   1   8   7      113.55      135.61     24.14 o 
   2   8   7      416.42      412.37     32.48 o 
   3   8   7      738.92      787.82     39.67 o 
   4   8   7        0.46        9.31      7.06 o 
   5   8   7       17.26       22.61      6.57 o 
  -6   9   7      129.01      126.64     49.74 o 
  -5   9   7       18.34       10.36      7.46 o 
  -3   9   7       55.35       47.33     14.30 o 
  -2   9   7      863.35      887.69     28.05 o 
  -1   9   7      111.80      125.18     20.33 o 
   0   9   7      529.96      508.62     47.97 o 
   1   9   7      827.90      845.26     32.09 o 
   2   9   7      696.70      664.25     33.94 o 
   3   9   7       10.83       13.55      8.34 o 
   4   9   7        3.97       12.88      6.19 o 
   5   9   7        3.93        4.27      6.58 o 
  -5  10   7      230.86      221.23     27.15 o 
  -4  10   7       85.02       42.07     11.73 o 
  -3  10   7      167.32      140.14     18.73 o 
  -2  10   7       58.31       52.32     13.23 o 
  -1  10   7      451.16      438.24     25.81 o 
   0  10   7       28.05       37.53      9.44 o 
   1  10   7       21.55       26.47     12.43 o 
   2  10   7        9.70        9.25      9.38 o 
   3  10   7       85.04       68.70     17.92 o 
   4  10   7       54.57       36.93     13.14 o 
  -5  11   7        0.61        7.04      7.47 o 
  -4  11   7      244.60      164.33     51.99 o 
  -3  11   7        2.06       10.19      5.02 o 
  -2  11   7        3.35        6.60     10.14 o 
  -1  11   7      199.06      199.76     32.86 o 
   0  11   7       40.24       41.19      9.32 o 
   1  11   7      226.28      190.01     23.57 o 
   2  11   7      384.27      391.15     32.02 o 
   3  11   7       92.61       65.29     20.90 o 
   4  11   7      239.18      261.09     38.63 o 
  -4  12   7        0.20        9.52     10.08 o 
  -3  12   7        4.78       11.73      4.82 o 
  -2  12   7        0.26        5.49      8.07 o 
  -1  12   7       24.05       27.45      9.33 o 
   0  12   7        0.05        8.26      8.15 o 
   1  12   7      240.09      217.68     30.27 o 
   2  12   7        1.10       26.40     11.39 o 
   3  12   7      282.75      321.10     36.16 o 
  -3  13   7        9.52       17.87      6.33 o 
  -2  13   7       12.12       13.99      9.83 o 
  -1  13   7       78.79       70.20     16.21 o 
   0  13   7      147.38      151.98     31.83 o 
   1  13   7       71.49       66.89     16.93 o 
   2  13   7      119.59       93.10     27.29 o 
  -2  14   7       15.40       21.32     10.33 o 
  -1  14   7      159.18      163.03     37.12 o 
   0  14   7       50.10       29.92     10.50 o 
  -6   0   8      179.27      161.98     13.29 o 
  -4   0   8     2022.60     2084.18     24.14 o 
  -2   0   8     2051.89     2065.73     58.58 o 
   0   0   8       14.05        8.87      5.80 o 
   2   0   8     5130.42     5000.65     45.47 o 
   4   0   8      245.88      244.03     28.45 o 
   6   0   8      134.59      108.29     29.16 o 
  -7   1   8       59.07       53.41     19.00 o 
  -6   1   8      148.08       94.37     28.14 o 
  -5   1   8      507.30      505.99     17.03 o 
  -4   1   8        4.45        6.33      2.88 o 
  -3   1   8      567.86      600.08     12.02 o 
  -2   1   8        0.48        4.15      4.36 o 
  -1   1   8      552.21      604.93     15.90 o 
   0   1   8        0.37        4.51      4.00 o 
   1   1   8      243.71      245.60     11.29 o 
   2   1   8       24.57       15.67      5.24 o 
   3   1   8     1045.15     1060.45     21.26 o 
   4   1   8      139.86      137.55     22.27 o 
   5   1   8       47.62       37.50      9.92 o 
   6   1   8       36.40       22.78      6.84 o 
  -7   2   8       17.40       18.36      6.96 o 
  -6   2   8       45.05       33.21     10.24 o 
  -5   2   8        1.29        7.67      5.05 o 
  -4   2   8      315.33      309.31     11.39 o 
  -3   2   8      172.22      168.90     16.33 o 
  -2   2   8      996.89      984.96     22.39 o 
  -1   2   8       92.83      116.77     18.69 o 
   0   2   8       89.54       96.57      9.94 o 
   1   2   8     1012.18      922.62     23.48 o 
   2   2   8     1043.94     1035.20     20.72 o 
   3   2   8        0.01        2.94      5.50 o 
   4   2   8       58.15       44.54      8.87 o 
   5   2   8        1.59       12.91      3.93 o 
  -7   3   8      129.00      101.03     36.77 o 
  -6   3   8      168.59      121.68     28.71 o 
  -5   3   8      392.91      401.89     22.94 o 
  -4   3   8       89.41       81.59     17.19 o 
  -3   3   8      527.93      545.66     14.13 o 
  -2   3   8     1188.89     1194.81     25.81 o 
  -1   3   8      867.93      950.96     31.17 o 
   0   3   8      474.19      420.24     18.54 o 
   1   3   8      363.13      345.98     19.11 o 
   2   3   8       48.60       33.93     10.87 o 
   3   3   8     1298.29     1284.95     30.68 o 
   4   3   8       27.76       18.29      7.05 o 
   5   3   8      477.45      480.31     22.36 o 
  -7   4   8       13.59       17.06      9.02 o 
  -6   4   8       20.34       17.56      9.08 o 
  -5   4   8        1.57       11.72      8.27 o 
  -4   4   8      437.52      410.14     28.04 o 
  -3   4   8       27.83       30.23      7.76 o 
  -2   4   8       40.97       42.15      7.16 o 
  -1   4   8      539.43      535.89     14.54 o 
   0   4   8       15.90       19.60      5.91 o 
   1   4   8        2.32        0.91      5.72 o 
   2   4   8      689.20      716.18     26.46 o 
   3   4   8        4.72       16.36      8.71 o 
   4   4   8      242.75      187.64     19.36 o 
   5   4   8       91.67       84.69     19.73 o 
  -6   5   8        2.17        3.68      9.99 o 
  -5   5   8      345.29      349.55     22.28 o 
  -4   5   8      348.39      390.16     27.52 o 
  -3   5   8      374.48      355.66     16.48 o 
  -2   5   8       30.32       32.42      8.15 o 
  -1   5   8      121.64      164.18     21.69 o 
   0   5   8      173.18      218.16     26.42 o 
   1   5   8      163.59      188.94     31.17 o 
   2   5   8      266.67      227.12     30.65 o 
   3   5   8       42.59       41.94     10.47 o 
   4   5   8      156.34      169.52     29.66 o 
   5   5   8      273.65      197.74     35.01 o 
  -6   6   8      708.54      712.53     29.81 o 
  -5   6   8       73.23       72.51     26.35 o 
  -4   6   8      523.59      531.33     26.88 o 
  -3   6   8      109.75      124.63     24.79 o 
  -2   6   8      565.24      560.01     55.68 o 
  -1   6   8       48.19       23.24      8.05 o 
   0   6   8      726.80      694.05     41.69 o 
   1   6   8       11.10        4.94      9.85 o 
   2   6   8       28.61       27.63      7.95 o 
   3   6   8        2.21       14.05      8.07 o 
   4   6   8     1059.13     1131.87     54.64 o 
   5   6   8        2.08       22.33      8.01 o 
  -6   7   8        3.72       10.12      7.78 o 
  -5   7   8      159.70      173.35     24.87 o 
  -4   7   8       43.98       31.04      8.93 o 
  -3   7   8      189.39      157.64     30.89 o 
  -2   7   8      130.71      141.15     22.56 o 
  -1   7   8        6.44        9.11      4.74 o 
   0   7   8       12.47       23.97      6.96 o 
   1   7   8      432.05      369.92     28.32 o 
   2   7   8        1.59       12.69      9.20 o 
   3   7   8      484.45      569.73     36.61 o 
   4   7   8        0.43       11.87      8.76 o 
  -6   8   8       76.22       55.11     28.51 o 
  -5   8   8       23.84       13.82     16.23 o 
  -4   8   8       83.82       67.87     20.34 o 
  -3   8   8       36.34       35.28      9.66 o 
  -2   8   8       96.44      104.98     18.96 o 
  -1   8   8        0.05        7.73      5.62 o 
   0   8   8      943.34      973.30     48.95 o 
   1   8   8       32.28       32.05     13.56 o 
   2   8   8      487.64      509.60     78.04 o 
   3   8   8        0.00       12.23      7.65 o 
   4   8   8      519.20      491.03     21.31 o 
  -5   9   8        1.52        3.64     14.32 o 
  -4   9   8       71.38       57.32     11.91 o 
  -3   9   8      541.38      586.51     17.29 o 
  -2   9   8       48.96       55.30     11.55 o 
  -1   9   8      917.70      954.03     27.52 o 
   0   9   8      260.98      249.33     37.15 o 
   1   9   8     1110.14     1188.34     59.78 o 
   2   9   8       99.73       83.67     17.46 o 
   3   9   8      376.23      422.72     30.33 o 
   4   9   8        7.28       22.83      9.86 o 
  -5  10   8       37.50       34.72     14.85 o 
  -4  10   8        4.55        6.49      6.63 o 
  -3  10   8        3.33        7.40      3.78 o 
  -2  10   8      272.62      260.39     38.89 o 
  -1  10   8       57.46       52.03     10.01 o 
   0  10   8      609.38      559.37     31.54 o 
   1  10   8       37.62       17.50      7.77 o 
   2  10   8       47.12       52.36     13.92 o 
   3  10   8      109.04       68.31     15.55 o 
  -4  11   8       12.52       13.83      9.34 o 
  -3  11   8      287.71      342.00     54.52 o 
  -2  11   8        2.64       13.74      6.74 o 
  -1  11   8      219.66      198.21     21.77 o 
   0  11   8       88.56       86.09     14.23 o 
   1  11   8      306.77      416.46    102.44 o 
   2  11   8        7.93       -3.35      9.76 o 
  -3  12   8       25.49       10.39      5.34 o 
  -2  12   8      289.60      366.59     38.49 o 
  -1  12   8       40.40       30.65      9.26 o 
   0  12   8      294.87      292.78     32.84 o 
   1  12   8        0.28       17.87      9.61 o 
  -5   0   9       25.01       45.79     19.75 o 
  -3   0   9      108.20      133.09     36.17 o 
  -1   0   9      386.26      447.50     25.15 o 
   1   0   9     2864.05     2948.51     64.06 o 
   3   0   9      656.28      613.56     94.11 o 
   5   0   9       83.13       74.61     30.80 o 
  -6   1   9      299.52      290.90     29.86 o 
  -5   1   9       67.42       59.33     25.26 o 
  -4   1   9        3.07       19.51     17.80 o 
  -3   1   9        2.57       14.02      5.35 o 
  -2   1   9      119.94      118.09     16.38 o 
  -1   1   9      452.15      450.01     39.93 o 
   0   1   9     1148.09     1210.67     47.24 o 
   1   1   9        6.95        3.46      5.56 o 
   2   1   9      792.71      772.23     34.44 o 
   3   1   9      153.51      190.03     34.05 o 
   4   1   9      165.78      111.58     70.79 o 
   5   1   9        1.27       11.83      6.96 o 
  -6   2   9        2.35       12.92      9.18 o 
  -5   2   9      118.65      123.13     30.05 o 
  -4   2   9      145.41      119.37     37.46 o 
  -3   2   9      245.69      258.65     29.14 o 
  -2   2   9      109.24      102.92     20.26 o 
  -1   2   9      216.27      249.05     23.46 o 
   0   2   9      481.92      469.17     15.47 o 
   1   2   9      316.01      350.65     36.50 o 
   2   2   9       10.25       21.61     12.29 o 
   3   2   9      395.33      491.33     28.97 o 
   4   2   9        6.50       17.55     19.81 o 
  -6   3   9      745.59      919.14    119.32 o 
  -5   3   9       12.50       18.54      8.85 o 
  -4   3   9      409.82      461.21     24.89 o 
  -3   3   9      227.08      223.39     25.77 o 
  -2   3   9        7.50       13.98      6.04 o 
  -1   3   9       96.76       67.11     16.49 o 
   0   3   9      627.44      585.41     51.57 o 
   1   3   9       49.90       28.57     11.02 o 
   2   3   9      658.15      611.71     32.42 o 
   3   3   9        0.19       14.83      5.44 o 
   4   3   9      213.17      184.52     18.45 o 
  -6   4   9        7.58       18.82     13.95 o 
  -5   4   9      705.14      783.41     39.00 o 
  -4   4   9       32.97       25.35      6.04 o 
  -3   4   9       11.83       20.91      8.77 o 
  -2   4   9        7.07       12.26      4.26 o 
  -1   4   9       62.39       79.75     11.23 o 
   0   4   9       41.22       32.58      7.68 o 
   1   4   9     1014.17     1057.51     21.08 o 
   2   4   9      330.90      358.06     34.50 o 
   3   4   9      161.76      186.76     25.66 o 
   4   4   9       96.63       64.16     17.42 o 
  -6   5   9       71.75       13.02     11.05 o 
  -5   5   9        7.31        7.78     13.02 o 
  -4   5   9      746.58      719.21     20.75 o 
  -3   5   9       60.87       45.53     15.76 o 
  -2   5   9       57.66       61.25     10.74 o 
  -1   5   9       62.00       40.93      7.44 o 
   0   5   9      714.41      716.95     49.74 o 
   1   5   9        9.98       16.45      7.44 o 
   2   5   9       80.72       71.21     21.63 o 
   3   5   9        9.32       20.12      7.68 o 
   4   5   9      186.66      143.45     25.19 o 
  -5   6   9      249.47      224.27     55.48 o 
  -4   6   9       37.99       37.64     15.24 o 
  -3   6   9      439.97      432.45     28.71 o 
  -2   6   9      215.45      254.22     22.82 o 
  -1   6   9      688.80      721.53     19.95 o 
   0   6   9      105.46       91.76     21.00 o 
   1   6   9      302.24      305.89     24.07 o 
   2   6   9      108.86      114.43     20.14 o 
   3   6   9      243.04      197.84     29.85 o 
   4   6   9       49.62       36.64     13.30 o 
  -5   7   9       11.85       10.86     12.47 o 
  -4   7   9      198.48      194.69     29.81 o 
  -3   7   9       18.39        9.97      6.50 o 
  -2   7   9       43.20       36.86     10.55 o 
  -1   7   9      247.35      230.96     17.32 o 
   0   7   9      739.57      727.65     40.78 o 
   1   7   9       40.20       43.22     10.06 o 
   2   7   9      220.28      244.30     33.12 o 
   3   7   9        1.42       11.08      6.64 o 
  -4   8   9        1.52       10.24     10.99 o 
  -3   8   9       29.44       24.07      8.03 o 
  -2   8   9        6.17        8.23      4.00 o 
  -1   8   9      210.89      221.12     23.46 o 
   0   8   9       47.52       40.85     11.45 o 
   1   8   9      289.39      343.35     28.29 o 
   2   8   9        1.34       14.17      8.21 o 
   3   8   9       53.68       55.40     13.63 o 
  -4   9   9      250.19      247.62     36.22 o 
  -3   9   9       15.30       16.41      8.47 o 
  -2   9   9      304.13      325.85     30.52 o 
  -1   9   9        1.45        6.66      5.38 o 
   0   9   9       70.28       56.69     11.22 o 
   1   9   9        0.80        7.89      5.57 o 
   2   9   9      357.41      392.80     37.93 o 
  -3  10   9       16.89       14.67      5.80 o 
  -2  10   9        5.82       10.35      5.46 o 
  -1  10   9      269.79      276.82     38.07 o 
   0  10   9        5.34       10.71      7.80 o 
   1  10   9      203.69      168.77     36.45 o 
  -1  11   9       32.71       29.53     10.93 o 
   0  11   9       72.90       48.19     16.44 o 
  -4   0  10       90.72       80.66     33.88 o 
  -2   0  10       56.63       70.76     27.92 o 
   0   0  10      726.65      769.11     25.58 o 
   2   0  10      412.48      482.48     54.00 o 
  -5   1  10       12.19       13.98     11.93 o 
  -4   1  10       64.82       28.73     17.03 o 
  -3   1  10      175.14      159.92     20.79 o 
  -2   1  10       72.21       73.85     14.51 o 
  -1   1  10      178.08      169.83     30.94 o 
   0   1  10       46.81       29.74      8.51 o 
   1   1  10      643.12      625.12     29.37 o 
   2   1  10       16.03       27.30     10.38 o 
   3   1  10      264.40      188.85     47.94 o 
  -5   2  10        4.72        5.73      8.30 o 
  -4   2  10      116.12       87.95     29.30 o 
  -3   2  10      187.69      177.76     29.45 o 
  -2   2  10      734.44      782.65     33.53 o 
  -1   2  10      148.32       89.41     27.54 o 
   0   2  10      313.78      315.51     32.78 o 
   1   2  10        0.11       23.15     10.33 o 
   2   2  10      276.11      354.91     59.83 o 
   3   2  10       25.61       17.83     12.10 o 
  -5   3  10        9.76       22.34      9.65 o 
  -4   3  10       45.76       35.83     12.62 o 
  -3   3  10      500.25      563.35     50.85 o 
  -2   3  10        4.62        9.31      4.09 o 
  -1   3  10      981.03     1029.39     21.70 o 
   0   3  10        2.63       19.33      7.53 o 
   1   3  10      443.20      461.83     55.05 o 
   2   3  10       42.04       29.93     12.29 o 
   3   3  10      106.46      155.73     27.97 o 
  -5   4  10        0.71       25.13      8.44 o 
  -4   4  10       65.15       66.16     36.90 o 
  -3   4  10       38.42       36.36     12.69 o 
  -2   4  10     1063.36     1120.72     21.39 o 
  -1   4  10       87.45       58.57     17.87 o 
   0   4  10     1007.79     1125.32     67.14 o 
   1   4  10       78.20       56.37     18.97 o 
   2   4  10       25.81       34.83     13.16 o 
   3   4  10        0.25       16.47      8.52 o 
  -3   5  10      130.75       72.51     30.18 o 
  -2   5  10      254.70      196.75     42.90 o 
  -1   5  10      662.63      735.10     53.89 o 
   0   5  10       11.41       13.73      8.79 o 
   1   5  10       83.88       65.29     17.35 o 
   2   5  10        1.28       16.11      7.25 o 
  -3   6  10      123.65       83.99     25.80 o 
  -2   6  10      200.17      169.99     19.47 o 
  -1   6  10       35.28       29.67      9.36 o 
   0   6  10      175.03      158.05     36.14 o 
   1   6  10        0.02        4.31     12.47 o 
   2   6  10      190.51      202.02     35.69 o 
  -3   7  10       14.39       15.37     14.93 o 
  -2   7  10        0.79        7.26      6.58 o 
  -1   7  10      576.99      580.73     50.85 o 
   0   7  10      169.95      157.71     37.93 o 
   1   7  10       81.88       59.88     21.87 o 
  -2   8  10       75.45       53.81     12.71 o 
  -1   8  10        3.96        5.67      8.12 o 
   0   8  10      223.38      229.22     60.60 o 
   1   8  10        2.80       15.22      5.94 o 
  -3   0  11      310.29      278.58     39.87 o 
  -1   0  11      632.70      654.85     25.47 o 
   1   0  11       10.07       27.46     17.77 o 
  -3   1  11        4.53       13.58      8.62 o 
  -2   1  11      702.19      840.13     27.77 o 
  -1   1  11        0.00       11.99      6.48 o 
   0   1  11        6.35       20.40     11.22 o 
   1   1  11        8.44       23.50     10.53 o 
  -3   2  11      177.35      145.34     39.46 o 
  -2   2  11        0.37        7.48      4.33 o 
  -1   2  11      203.44      178.92     50.05 o 
   0   2  11       12.97       17.95     14.07 o 
   1   2  11      201.57      182.83     45.57 o 
  -3   3  11       99.72       62.35     34.93 o 
  -2   3  11      266.97      278.59     32.58 o 
  -1   3  11      107.31       99.34     26.84 o 
   0   3  11      215.95      201.08     57.36 o 
   1   3  11       34.00       39.44     10.88 o 
  -2   4  11       24.29       37.03     20.98 o 
  -1   4  11      290.47      247.54     38.91 o 
   0   4  11       52.91       35.29     13.99 o 
  -1   5  11       20.19       19.19      9.86 o 
                                                 
